# Supplementary material for: The value of citizen science for ecological monitoring of mammals
Source: PeerJ. 2018 Mar 29;6:e4536. doi: 10.7717/peerj.4536 (PMC5878931; doi:10.7717/peerj.4536)
Supplement: Data S1 [file peerj-06-4536-s008.xlsx]

## Sheet: License
Creative Commons Attribution-NonCommercial-ShareAlike 4.0 International Public License
By exercising the Licensed Rights (defined below), You accept and agree to be bound by the terms and conditions of this Creative Commons Attribution-NonCommercial-ShareAlike 4.0 International Public License ("Public License"). To the extent this Public License may be interpreted as a contract, You are granted the Licensed Rights in consideration of Your acceptance of these terms and conditions, a…
Section 1 – Definitions.
a. Adapted Material means material subject to Copyright and Similar Rights that is derived from or based upon the Licensed Material and in which the Licensed Material is translated, altered, arranged, transformed, or otherwise modified in a manner requiring permission under the Copyright and Similar Rights held by the Licensor. For purposes of this Public License, where the Licensed Material is a…
b. Adapter's License means the license You apply to Your Copyright and Similar Rights in Your contributions to Adapted Material in accordance with the terms and conditions of this Public License.
c. BY-NC-SA Compatible License means a license listed at creativecommons.org/compatiblelicenses, approved by Creative Commons as essentially the equivalent of this Public License.
d. Copyright and Similar Rights means copyright and/or similar rights closely related to copyright including, without limitation, performance, broadcast, sound recording, and Sui Generis Database Rights, without regard to how the rights are labeled or categorized. For purposes of this Public License, the rights specified in Section 2(b)(1)-(2) are not Copyright and Similar Rights.
e. Effective Technological Measures means those measures that, in the absence of proper authority, may not be circumvented under laws fulfilling obligations under Article 11 of the WIPO Copyright Treaty adopted on December 20, 1996, and/or similar international agreements.
f. Exceptions and Limitations means fair use, fair dealing, and/or any other exception or limitation to Copyright and Similar Rights that applies to Your use of the Licensed Material.
g. License Elements means the license attributes listed in the name of a Creative Commons Public License. The License Elements of this Public License are Attribution, NonCommercial, and ShareAlike.
h. Licensed Material means the artistic or literary work, database, or other material to which the Licensor applied this Public License.
i. Licensed Rights means the rights granted to You subject to the terms and conditions of this Public License, which are limited to all Copyright and Similar Rights that apply to Your use of the Licensed Material and that the Licensor has authority to license.
j. Licensor means the individual(s) or entity(ies) granting rights under this Public License.
k. NonCommercial means not primarily intended for or directed towards commercial advantage or monetary compensation. For purposes of this Public License, the exchange of the Licensed Material for other material subject to Copyright and Similar Rights by digital file-sharing or similar means is NonCommercial provided there is no payment of monetary compensation in connection with the exchange.
l. Share means to provide material to the public by any means or process that requires permission under the Licensed Rights, such as reproduction, public display, public performance, distribution, dissemination, communication, or importation, and to make material available to the public including in ways that members of the public may access the material from a place and at a time individually ch…
m. Sui Generis Database Rights means rights other than copyright resulting from Directive 96/9/EC of the European Parliament and of the Council of 11 March 1996 on the legal protection of databases, as amended and/or succeeded, as well as other essentially equivalent rights anywhere in the world.
n. You means the individual or entity exercising the Licensed Rights under this Public License. Your has a corresponding meaning.
Section 2 – Scope.
a. License grant.
1. Subject to the terms and conditions of this Public License, the Licensor hereby grants You a worldwide, royalty-free, non-sublicensable, non-exclusive, irrevocable license to exercise the Licensed Rights in the Licensed Material to:
A. reproduce and Share the Licensed Material, in whole or in part, for NonCommercial purposes only; and
B. produce, reproduce, and Share Adapted Material for NonCommercial purposes only.
2. Exceptions and Limitations. For the avoidance of doubt, where Exceptions and Limitations apply to Your use, this Public License does not apply, and You do not need to comply with its terms and conditions.
3. Term. The term of this Public License is specified in Section 6(a).
4. Media and formats; technical modifications allowed. The Licensor authorizes You to exercise the Licensed Rights in all media and formats whether now known or hereafter created, and to make technical modifications necessary to do so. The Licensor waives and/or agrees not to assert any right or authority to forbid You from making technical modifications necessary to exercise the Licensed Rights,…
5. Downstream recipients.
A. Offer from the Licensor – Licensed Material. Every recipient of the Licensed Material automatically receives an offer from the Licensor to exercise the Licensed Rights under the terms and conditions of this Public License.
B. Additional offer from the Licensor – Adapted Material. Every recipient of Adapted Material from You automatically receives an offer from the Licensor to exercise the Licensed Rights in the Adapted Material under the conditions of the Adapter’s License You apply.
C. No downstream restrictions. You may not offer or impose any additional or different terms or conditions on, or apply any Effective Technological Measures to, the Licensed Material if doing so restricts exercise of the Licensed Rights by any recipient of the Licensed Material.
6. No endorsement. Nothing in this Public License constitutes or may be construed as permission to assert or imply that You are, or that Your use of the Licensed Material is, connected with, or sponsored, endorsed, or granted official status by, the Licensor or others designated to receive attribution as provided in Section 3(a)(1)(A)(i).
b. Other rights.
1. Moral rights, such as the right of integrity, are not licensed under this Public License, nor are publicity, privacy, and/or other similar personality rights; however, to the extent possible, the Licensor waives and/or agrees not to assert any such rights held by the Licensor to the limited extent necessary to allow You to exercise the Licensed Rights, but not otherwise.
2. Patent and trademark rights are not licensed under this Public License.
3. To the extent possible, the Licensor waives any right to collect royalties from You for the exercise of the Licensed Rights, whether directly or through a collecting society under any voluntary or waivable statutory or compulsory licensing scheme. In all other cases the Licensor expressly reserves any right to collect such royalties, including when the Licensed Material is used other than for …
Section 3 – License Conditions.
Your exercise of the Licensed Rights is expressly made subject to the following conditions.
a. Attribution.
1. If You Share the Licensed Material (including in modified form), You must:
A. retain the following if it is supplied by the Licensor with the Licensed Material:
i. identification of the creator(s) of the Licensed Material and any others designated to receive attribution, in any reasonable manner requested by the Licensor (including by pseudonym if designated);
ii. a copyright notice;
iii. a notice that refers to this Public License;
iv. a notice that refers to the disclaimer of warranties;
v. a URI or hyperlink to the Licensed Material to the extent reasonably practicable;
B. indicate if You modified the Licensed Material and retain an indication of any previous modifications; and
C. indicate the Licensed Material is licensed under this Public License, and include the text of, or the URI or hyperlink to, this Public License.
2. You may satisfy the conditions in Section 3(a)(1) in any reasonable manner based on the medium, means, and context in which You Share the Licensed Material. For example, it may be reasonable to satisfy the conditions by providing a URI or hyperlink to a resource that includes the required information.
3. If requested by the Licensor, You must remove any of the information required by Section 3(a)(1)(A) to the extent reasonably practicable.
b. ShareAlike.
In addition to the conditions in Section 3(a), if You Share Adapted Material You produce, the following conditions also apply.
1. The Adapter’s License You apply must be a Creative Commons license with the same License Elements, this version or later, or a BY-NC-SA Compatible License.
2. You must include the text of, or the URI or hyperlink to, the Adapter's License You apply. You may satisfy this condition in any reasonable manner based on the medium, means, and context in which You Share Adapted Material.
3. You may not offer or impose any additional or different terms or conditions on, or apply any Effective Technological Measures to, Adapted Material that restrict exercise of the rights granted under the Adapter's License You apply.
Section 4 – Sui Generis Database Rights.
Where the Licensed Rights include Sui Generis Database Rights that apply to Your use of the Licensed Material:
a. for the avoidance of doubt, Section 2(a)(1) grants You the right to extract, reuse, reproduce, and Share all or a substantial portion of the contents of the database for NonCommercial purposes only;
b. if You include all or a substantial portion of the database contents in a database in which You have Sui Generis Database Rights, then the database in which You have Sui Generis Database Rights (but not its individual contents) is Adapted Material, including for purposes of Section 3(b); and
c. You must comply with the conditions in Section 3(a) if You Share all or a substantial portion of the contents of the database.
For the avoidance of doubt, this Section 4 supplements and does not replace Your obligations under this Public License where the Licensed Rights include other Copyright and Similar Rights.
Section 5 – Disclaimer of Warranties and Limitation of Liability.
a. Unless otherwise separately undertaken by the Licensor, to the extent possible, the Licensor offers the Licensed Material as-is and as-available, and makes no representations or warranties of any kind concerning the Licensed Material, whether express, implied, statutory, or other. This includes, without limitation, warranties of title, merchantability, fitness for a particular purpose, non-inf…
b. To the extent possible, in no event will the Licensor be liable to You on any legal theory (including, without limitation, negligence) or otherwise for any direct, special, indirect, incidental, consequential, punitive, exemplary, or other losses, costs, expenses, or damages arising out of this Public License or use of the Licensed Material, even if the Licensor has been advised of the possibi…
c. The disclaimer of warranties and limitation of liability provided above shall be interpreted in a manner that, to the extent possible, most closely approximates an absolute disclaimer and waiver of all liability.
Section 6 – Term and Termination.
a. This Public License applies for the term of the Copyright and Similar Rights licensed here. However, if You fail to comply with this Public License, then Your rights under this Public License terminate automatically.
b. Where Your right to use the Licensed Material has terminated under Section 6(a), it reinstates:
1. automatically as of the date the violation is cured, provided it is cured within 30 days of Your discovery of the violation; or
2. upon express reinstatement by the Licensor.
For the avoidance of doubt, this Section 6(b) does not affect any right the Licensor may have to seek remedies for Your violations of this Public License.
c. For the avoidance of doubt, the Licensor may also offer the Licensed Material under separate terms or conditions or stop distributing the Licensed Material at any time; however, doing so will not terminate this Public License.
d. Sections 1, 5, 6, 7, and 8 survive termination of this Public License.
Section 7 – Other Terms and Conditions.
a. The Licensor shall not be bound by any additional or different terms or conditions communicated by You unless expressly agreed.
b. Any arrangements, understandings, or agreements regarding the Licensed Material not stated herein are separate from and independent of the terms and conditions of this Public License.
Section 8 – Interpretation.
a. For the avoidance of doubt, this Public License does not, and shall not be interpreted to, reduce, limit, restrict, or impose conditions on any use of the Licensed Material that could lawfully be made without permission under this Public License.
b. To the extent possible, if any provision of this Public License is deemed unenforceable, it shall be automatically reformed to the minimum extent necessary to make it enforceable. If the provision cannot be reformed, it shall be severed from this Public License without affecting the enforceability of the remaining terms and conditions.
c. No term or condition of this Public License will be waived and no failure to comply consented to unless expressly agreed to by the Licensor.
d. Nothing in this Public License constitutes or may be interpreted as a limitation upon, or waiver of, any privileges and immunities that apply to the Licensor or You, including from the legal processes of any jurisdiction or authority.
Creative Commons is not a party to its public licenses. Notwithstanding, Creative Commons may elect to apply one of its public licenses to material it publishes and in those instances will be considered the “Licensor.” The text of the Creative Commons public licenses is dedicated to the public domain under the CC0 Public Domain Dedication. Except for the limited purpose of indicating that materia…
Creative Commons may be contacted at creativecommons.org.

## Sheet: Column Heading Legend
title	The ID of the camera deployment (i.e. the camera site)
actual_lat	The deployment latitude
actual_long	The deployment longitude
CORRECTED_begin_date_time	The beginning timestamp of the sequence
CORRECTED_end_date_time	The ending timestamp of the sequence
cn	Species common name
sn	Species scientific name, where applicable
count	The group size of that species in that sequence
sub_project_name	An ID for the group (protected area) the deployment belongs to
plot_name	Plot type (distance from trail in meters for comparison sites)
detection_distance	The farthest distance from the camera (in meters) the camera will trigger on a human
deployment_id	The deployment ID in the eMammal system
sequence_id	The sequence ID in the eMammal system

## Sheet: Raw Data
title	actual_lat	actual_long	CORRECTED_begin_date_time	CORRECTED_end_date_time	cn	sn	count	sub_project_name	plot_name	detection_distance	deployment_id	sequence_id
CS28	35.2648	-82.4492	2015-09-11 15:04:11	2015-09-11 15:04:35	Camera Trapper	Camera Trapper	1	Carl Sandburg Home NHS Inside		4	d17105	d17105s1
CS28	35.2648	-82.4492	2015-09-11 17:08:14	2015-09-11 17:08:32	Eastern Gray Squirrel	Sciurus carolinensis	1	Carl Sandburg Home NHS Inside		4	d17105	d17105s2
CS28	35.2648	-82.4492	2015-09-11 17:29:51	2015-09-11 17:30:09	Eastern Gray Squirrel	Sciurus carolinensis	1	Carl Sandburg Home NHS Inside		4	d17105	d17105s3
CS28	35.2648	-82.4492	2015-09-12 08:07:30	2015-09-12 08:07:48	Eastern Gray Squirrel	Sciurus carolinensis	1	Carl Sandburg Home NHS Inside		4	d17105	d17105s4
CS28	35.2648	-82.4492	2015-09-12 08:18:18	2015-09-12 08:18:37	Unknown Bird	Unknown Bird	1	Carl Sandburg Home NHS Inside		4	d17105	d17105s5
CS28	35.2648	-82.4492	2015-09-12 11:45:46	2015-09-12 11:46:51	Eastern Gray Squirrel	Sciurus carolinensis	1	Carl Sandburg Home NHS Inside		4	d17105	d17105s6
CS28	35.2648	-82.4492	2015-09-12 11:58:28	2015-09-12 11:58:55	Eastern Gray Squirrel	Sciurus carolinensis	1	Carl Sandburg Home NHS Inside		4	d17105	d17105s7
CS28	35.2648	-82.4492	2015-09-12 16:27:39	2015-09-12 16:27:59	Eastern Gray Squirrel	Sciurus carolinensis	1	Carl Sandburg Home NHS Inside		4	d17105	d17105s8
CS28	35.2648	-82.4492	2015-09-12 21:58:52	2015-09-12 21:59:08	Northern Raccoon	Procyon lotor	1	Carl Sandburg Home NHS Inside		4	d17105	d17105s9
CS28	35.2648	-82.4492	2015-09-13 07:07:30	2015-09-13 07:08:07	Northern Raccoon	Procyon lotor	1	Carl Sandburg Home NHS Inside		4	d17105	d17105s10
CS28	35.2648	-82.4492	2015-09-13 08:58:05	2015-09-13 08:58:34	Eastern Gray Squirrel	Sciurus carolinensis	1	Carl Sandburg Home NHS Inside		4	d17105	d17105s11
CS28	35.2648	-82.4492	2015-09-13 14:27:26	2015-09-13 14:28:20	Eastern Gray Squirrel	Sciurus carolinensis	1	Carl Sandburg Home NHS Inside		4	d17105	d17105s12
CS28	35.2648	-82.4492	2015-09-13 14:50:42	2015-09-13 14:51:09	Eastern Gray Squirrel	Sciurus carolinensis	1	Carl Sandburg Home NHS Inside		4	d17105	d17105s13
CS28	35.2648	-82.4492	2015-09-13 15:20:24	2015-09-13 15:21:16	Eastern Gray Squirrel	Sciurus carolinensis	1	Carl Sandburg Home NHS Inside		4	d17105	d17105s14
CS28	35.2648	-82.4492	2015-09-14 07:05:00	2015-09-14 07:05:16	Eastern Cottontail	Sylvilagus floridanus	1	Carl Sandburg Home NHS Inside		4	d17105	d17105s15
CS28	35.2648	-82.4492	2015-09-14 08:13:41	2015-09-14 08:13:59	Eastern Gray Squirrel	Sciurus carolinensis	1	Carl Sandburg Home NHS Inside		4	d17105	d17105s16
CS28	35.2648	-82.4492	2015-09-14 08:24:44	2015-09-14 08:25:11	Eastern Gray Squirrel	Sciurus carolinensis	1	Carl Sandburg Home NHS Inside		4	d17105	d17105s17
CS28	35.2648	-82.4492	2015-09-14 09:43:56	2015-09-14 09:44:20	Eastern Gray Squirrel	Sciurus carolinensis	1	Carl Sandburg Home NHS Inside		4	d17105	d17105s18
CS28	35.2648	-82.4492	2015-09-14 19:03:14	2015-09-14 19:03:32	Eastern Gray Squirrel	Sciurus carolinensis	1	Carl Sandburg Home NHS Inside		4	d17105	d17105s19
CS28	35.2648	-82.4492	2015-09-14 22:57:06	2015-09-14 22:57:25	Virginia Opossum	Didelphis virginiana	1	Carl Sandburg Home NHS Inside		4	d17105	d17105s20
CS28	35.2648	-82.4492	2015-09-15 00:54:57	2015-09-15 00:55:15	No Animal	No Animal	1	Carl Sandburg Home NHS Inside		4	d17105	d17105s21
CS28	35.2648	-82.4492	2015-09-15 13:20:31	2015-09-15 13:21:56	Eastern Gray Squirrel	Sciurus carolinensis	1	Carl Sandburg Home NHS Inside		4	d17105	d17105s22
CS28	35.2648	-82.4492	2015-09-15 16:04:52	2015-09-15 16:06:15	Eastern Gray Squirrel	Sciurus carolinensis	1	Carl Sandburg Home NHS Inside		4	d17105	d17105s23
CS28	35.2648	-82.4492	2015-09-16 02:44:20	2015-09-16 02:45:12	Virginia Opossum	Didelphis virginiana	1	Carl Sandburg Home NHS Inside		4	d17105	d17105s24
CS28	35.2648	-82.4492	2015-09-16 10:20:03	2015-09-16 10:20:30	Eastern Gray Squirrel	Sciurus carolinensis	1	Carl Sandburg Home NHS Inside		4	d17105	d17105s25
CS28	35.2648	-82.4492	2015-09-16 15:30:52	2015-09-16 15:31:17	Eastern Gray Squirrel	Sciurus carolinensis	1	Carl Sandburg Home NHS Inside		4	d17105	d17105s26
CS28	35.2648	-82.4492	2015-09-16 16:57:51	2015-09-16 16:58:17	Eastern Gray Squirrel	Sciurus carolinensis	1	Carl Sandburg Home NHS Inside		4	d17105	d17105s27
CS28	35.2648	-82.4492	2015-09-16 17:01:19	2015-09-16 17:01:42	Eastern Gray Squirrel	Sciurus carolinensis	1	Carl Sandburg Home NHS Inside		4	d17105	d17105s28
CS28	35.2648	-82.4492	2015-09-16 17:09:29	2015-09-16 17:09:54	Eastern Gray Squirrel	Sciurus carolinensis	2	Carl Sandburg Home NHS Inside		4	d17105	d17105s29
CS28	35.2648	-82.4492	2015-09-16 17:35:33	2015-09-16 17:35:58	Eastern Gray Squirrel	Sciurus carolinensis	1	Carl Sandburg Home NHS Inside		4	d17105	d17105s30
CS28	35.2648	-82.4492	2015-09-16 18:35:36	2015-09-16 18:37:06	Eastern Gray Squirrel	Sciurus carolinensis	1	Carl Sandburg Home NHS Inside		4	d17105	d17105s31
CS28	35.2648	-82.4492	2015-09-17 01:45:00	2015-09-17 01:45:17	Virginia Opossum	Didelphis virginiana	1	Carl Sandburg Home NHS Inside		4	d17105	d17105s32
CS28	35.2648	-82.4492	2015-09-17 09:24:31	2015-09-17 09:24:56	Eastern Gray Squirrel	Sciurus carolinensis	1	Carl Sandburg Home NHS Inside		4	d17105	d17105s33
CS28	35.2648	-82.4492	2015-09-17 11:56:58	2015-09-17 11:57:23	Eastern Gray Squirrel	Sciurus carolinensis	1	Carl Sandburg Home NHS Inside		4	d17105	d17105s34
CS28	35.2648	-82.4492	2015-09-17 13:04:15	2015-09-17 13:04:39	Eastern Gray Squirrel	Sciurus carolinensis	1	Carl Sandburg Home NHS Inside		4	d17105	d17105s35
CS28	35.2648	-82.4492	2015-09-17 16:04:35	2015-09-17 16:04:59	Eastern Gray Squirrel	Sciurus carolinensis	1	Carl Sandburg Home NHS Inside		4	d17105	d17105s36
CS28	35.2648	-82.4492	2015-09-18 03:58:23	2015-09-18 03:58:41	Virginia Opossum	Didelphis virginiana	1	Carl Sandburg Home NHS Inside		4	d17105	d17105s37
CS28	35.2648	-82.4492	2015-09-18 04:00:14	2015-09-18 04:00:33	Virginia Opossum	Didelphis virginiana	1	Carl Sandburg Home NHS Inside		4	d17105	d17105s38
CS28	35.2648	-82.4492	2015-09-18 09:15:38	2015-09-18 09:16:05	Eastern Gray Squirrel	Sciurus carolinensis	1	Carl Sandburg Home NHS Inside		4	d17105	d17105s39
CS28	35.2648	-82.4492	2015-09-18 13:06:53	2015-09-18 13:07:17	Eastern Gray Squirrel	Sciurus carolinensis	1	Carl Sandburg Home NHS Inside		4	d17105	d17105s40
CS28	35.2648	-82.4492	2015-09-18 14:42:17	2015-09-18 14:42:44	Eastern Gray Squirrel	Sciurus carolinensis	1	Carl Sandburg Home NHS Inside		4	d17105	d17105s41
CS28	35.2648	-82.4492	2015-09-18 15:25:32	2015-09-18 15:25:57	Eastern Gray Squirrel	Sciurus carolinensis	1	Carl Sandburg Home NHS Inside		4	d17105	d17105s42
CS28	35.2648	-82.4492	2015-09-18 15:31:29	2015-09-18 15:31:54	Eastern Gray Squirrel	Sciurus carolinensis	1	Carl Sandburg Home NHS Inside		4	d17105	d17105s43
CS28	35.2648	-82.4492	2015-09-18 18:00:18	2015-09-18 18:01:34	Eastern Gray Squirrel	Sciurus carolinensis	1	Carl Sandburg Home NHS Inside		4	d17105	d17105s44
CS28	35.2648	-82.4492	2015-09-19 09:22:17	2015-09-19 09:22:42	Eastern Gray Squirrel	Sciurus carolinensis	1	Carl Sandburg Home NHS Inside		4	d17105	d17105s45
CS28	35.2648	-82.4492	2015-09-19 14:14:37	2015-09-19 14:15:04	Eastern Gray Squirrel	Sciurus carolinensis	1	Carl Sandburg Home NHS Inside		4	d17105	d17105s46
CS28	35.2648	-82.4492	2015-09-19 14:17:29	2015-09-19 14:18:25	Eastern Gray Squirrel	Sciurus carolinensis	1	Carl Sandburg Home NHS Inside		4	d17105	d17105s47
CS28	35.2648	-82.4492	2015-09-19 15:08:03	2015-09-19 15:08:29	Eastern Gray Squirrel	Sciurus carolinensis	1	Carl Sandburg Home NHS Inside		4	d17105	d17105s48
CS28	35.2648	-82.4492	2015-09-20 09:16:52	2015-09-20 09:17:19	No Animal	No Animal	1	Carl Sandburg Home NHS Inside		4	d17105	d17105s49
CS28	35.2648	-82.4492	2015-09-20 09:39:44	2015-09-20 09:40:08	Eastern Gray Squirrel	Sciurus carolinensis	1	Carl Sandburg Home NHS Inside		4	d17105	d17105s50
CS28	35.2648	-82.4492	2015-09-20 11:17:28	2015-09-20 11:17:54	Eastern Gray Squirrel	Sciurus carolinensis	1	Carl Sandburg Home NHS Inside		4	d17105	d17105s51
CS28	35.2648	-82.4492	2015-09-20 14:31:06	2015-09-20 14:31:32	No Animal	No Animal	1	Carl Sandburg Home NHS Inside		4	d17105	d17105s52
CS28	35.2648	-82.4492	2015-09-20 18:15:29	2015-09-20 18:15:47	Eastern Gray Squirrel	Sciurus carolinensis	1	Carl Sandburg Home NHS Inside		4	d17105	d17105s53
CS28	35.2648	-82.4492	2015-09-20 18:46:39	2015-09-20 18:46:58	Eastern Gray Squirrel	Sciurus carolinensis	1	Carl Sandburg Home NHS Inside		4	d17105	d17105s54
CS28	35.2648	-82.4492	2015-09-20 18:51:41	2015-09-20 18:52:48	Eastern Gray Squirrel	Sciurus carolinensis	2	Carl Sandburg Home NHS Inside		4	d17105	d17105s55
CS28	35.2648	-82.4492	2015-09-20 19:13:22	2015-09-20 19:13:41	Eastern Gray Squirrel	Sciurus carolinensis	1	Carl Sandburg Home NHS Inside		4	d17105	d17105s56
CS28	35.2648	-82.4492	2015-09-21 10:25:04	2015-09-21 10:25:22	Eastern Gray Squirrel	Sciurus carolinensis	1	Carl Sandburg Home NHS Inside		4	d17105	d17105s57
CS28	35.2648	-82.4492	2015-09-21 12:31:30	2015-09-21 12:31:54	No Animal	No Animal	1	Carl Sandburg Home NHS Inside		4	d17105	d17105s58
CS28	35.2648	-82.4492	2015-09-21 14:29:04	2015-09-21 14:29:29	Eastern Gray Squirrel	Sciurus carolinensis	1	Carl Sandburg Home NHS Inside		4	d17105	d17105s59
CS28	35.2648	-82.4492	2015-09-21 16:54:52	2015-09-21 16:55:11	Eastern Gray Squirrel	Sciurus carolinensis	1	Carl Sandburg Home NHS Inside		4	d17105	d17105s60
CS28	35.2648	-82.4492	2015-09-22 08:12:59	2015-09-22 08:13:14	Eastern Gray Squirrel	Sciurus carolinensis	1	Carl Sandburg Home NHS Inside		4	d17105	d17105s61
CS28	35.2648	-82.4492	2015-09-22 08:52:36	2015-09-22 08:52:53	Eastern Gray Squirrel	Sciurus carolinensis	1	Carl Sandburg Home NHS Inside		4	d17105	d17105s62
CS28	35.2648	-82.4492	2015-09-22 08:57:44	2015-09-22 08:58:03	Eastern Gray Squirrel	Sciurus carolinensis	1	Carl Sandburg Home NHS Inside		4	d17105	d17105s63
CS28	35.2648	-82.4492	2015-09-23 08:46:23	2015-09-23 08:46:42	Eastern Gray Squirrel	Sciurus carolinensis	1	Carl Sandburg Home NHS Inside		4	d17105	d17105s64
CS28	35.2648	-82.4492	2015-09-23 09:00:23	2015-09-23 09:00:42	Eastern Gray Squirrel	Sciurus carolinensis	1	Carl Sandburg Home NHS Inside		4	d17105	d17105s65
CS28	35.2648	-82.4492	2015-09-23 12:59:14	2015-09-23 12:59:39	Eastern Gray Squirrel	Sciurus carolinensis	1	Carl Sandburg Home NHS Inside		4	d17105	d17105s66
CS28	35.2648	-82.4492	2015-09-23 16:02:45	2015-09-23 16:04:03	Eastern Gray Squirrel	Sciurus carolinensis	1	Carl Sandburg Home NHS Inside		4	d17105	d17105s67
CS28	35.2648	-82.4492	2015-09-24 08:21:11	2015-09-24 08:21:27	Eastern Gray Squirrel	Sciurus carolinensis	1	Carl Sandburg Home NHS Inside		4	d17105	d17105s68
CS28	35.2648	-82.4492	2015-09-24 13:12:23	2015-09-24 13:12:47	Eastern Gray Squirrel	Sciurus carolinensis	1	Carl Sandburg Home NHS Inside		4	d17105	d17105s69
CS28	35.2648	-82.4492	2015-09-24 14:12:18	2015-09-24 14:12:44	No Animal	No Animal	1	Carl Sandburg Home NHS Inside		4	d17105	d17105s70
CS28	35.2648	-82.4492	2015-09-25 17:28:04	2015-09-25 17:28:21	Eastern Gray Squirrel	Sciurus carolinensis	1	Carl Sandburg Home NHS Inside		4	d17105	d17105s71
CS28	35.2648	-82.4492	2015-09-26 09:37:26	2015-09-26 09:37:42	Eastern Gray Squirrel	Sciurus carolinensis	1	Carl Sandburg Home NHS Inside		4	d17105	d17105s72
CS28	35.2648	-82.4492	2015-09-26 09:43:49	2015-09-26 09:44:06	No Animal	No Animal	1	Carl Sandburg Home NHS Inside		4	d17105	d17105s73
CS28	35.2648	-82.4492	2015-09-27 09:29:09	2015-09-27 09:29:26	Eastern Gray Squirrel	Sciurus carolinensis	1	Carl Sandburg Home NHS Inside		4	d17105	d17105s74
CS28	35.2648	-82.4492	2015-09-27 12:31:16	2015-09-27 12:31:34	No Animal	No Animal	1	Carl Sandburg Home NHS Inside		4	d17105	d17105s75
CS28	35.2648	-82.4492	2015-09-28 09:36:09	2015-09-28 09:36:24	Eastern Gray Squirrel	Sciurus carolinensis	1	Carl Sandburg Home NHS Inside		4	d17105	d17105s76
CS28	35.2648	-82.4492	2015-09-30 11:38:25	2015-09-30 11:38:47	No Animal	No Animal	1	Carl Sandburg Home NHS Inside		4	d17105	d17105s77
CS28	35.2648	-82.4492	2015-09-30 13:43:01	2015-09-30 13:43:56	Eastern Gray Squirrel	Sciurus carolinensis	1	Carl Sandburg Home NHS Inside		4	d17105	d17105s78
CS28	35.2648	-82.4492	2015-10-01 07:41:57	2015-10-01 07:42:13	Eastern Gray Squirrel	Sciurus carolinensis	1	Carl Sandburg Home NHS Inside		4	d17105	d17105s79
CS28	35.2648	-82.4492	2015-10-02 11:01:12	2015-10-02 11:01:28	Eastern Gray Squirrel	Sciurus carolinensis	1	Carl Sandburg Home NHS Inside		4	d17105	d17105s80
CS28	35.2648	-82.4492	2015-10-02 12:46:36	2015-10-02 12:46:53	Bobcat	Lynx rufus	1	Carl Sandburg Home NHS Inside		4	d17105	d17105s81
CS28	35.2648	-82.4492	2015-10-02 13:59:14	2015-10-02 13:59:29	Eastern Gray Squirrel	Sciurus carolinensis	1	Carl Sandburg Home NHS Inside		4	d17105	d17105s82
CS28	35.2648	-82.4492	2015-10-02 14:24:06	2015-10-02 14:24:22	Domestic Dog	Canis familiaris	1	Carl Sandburg Home NHS Inside		4	d17105	d17105s83
CS28	35.2648	-82.4492	2015-10-02 17:47:44	2015-10-02 17:47:59	Eastern Gray Squirrel	Sciurus carolinensis	1	Carl Sandburg Home NHS Inside		4	d17105	d17105s84
CS28	35.2648	-82.4492	2015-10-04 09:07:34	2015-10-04 09:07:51	Eastern Gray Squirrel	Sciurus carolinensis	1	Carl Sandburg Home NHS Inside		4	d17105	d17105s85
CS28	35.2648	-82.4492	2015-10-04 12:06:46	2015-10-04 12:07:04	Eastern Gray Squirrel	Sciurus carolinensis	1	Carl Sandburg Home NHS Inside		4	d17105	d17105s86
CS28	35.2648	-82.4492	2015-10-04 13:34:43	2015-10-04 13:34:59	Eastern Gray Squirrel	Sciurus carolinensis	1	Carl Sandburg Home NHS Inside		4	d17105	d17105s87
CS28	35.2648	-82.4492	2015-10-05 13:47:11	2015-10-05 13:47:39	Eastern Gray Squirrel	Sciurus carolinensis	1	Carl Sandburg Home NHS Inside		4	d17105	d17105s88
CS28	35.2648	-82.4492	2015-10-05 15:27:50	2015-10-05 15:28:14	No Animal	No Animal	1	Carl Sandburg Home NHS Inside		4	d17105	d17105s89
CS28	35.2648	-82.4492	2015-10-05 16:31:00	2015-10-05 16:31:25	No Animal	No Animal	1	Carl Sandburg Home NHS Inside		4	d17105	d17105s90
CS28	35.2648	-82.4492	2015-10-05 16:52:52	2015-10-05 16:53:19	No Animal	No Animal	1	Carl Sandburg Home NHS Inside		4	d17105	d17105s91
CS28	35.2648	-82.4492	2015-10-05 21:27:16	2015-10-05 21:27:32	No Animal	No Animal	1	Carl Sandburg Home NHS Inside		4	d17105	d17105s92
CS28	35.2648	-82.4492	2015-10-06 10:33:03	2015-10-06 10:33:27	Eastern Gray Squirrel	Sciurus carolinensis	1	Carl Sandburg Home NHS Inside		4	d17105	d17105s93
CS28	35.2648	-82.4492	2015-10-07 09:15:18	2015-10-07 09:15:43	Eastern Gray Squirrel	Sciurus carolinensis	1	Carl Sandburg Home NHS Inside		4	d17105	d17105s94
CS28	35.2648	-82.4492	2015-10-07 18:26:21	2015-10-07 18:26:38	Eastern Gray Squirrel	Sciurus carolinensis	1	Carl Sandburg Home NHS Inside		4	d17105	d17105s95
CS28	35.2648	-82.4492	2015-10-08 11:16:33	2015-10-08 11:16:43	Camera Trapper	Camera Trapper	1	Carl Sandburg Home NHS Inside		4	d17105	d17105s96
CS27	35.2638	-82.4487	2015-09-11 14:04:44	2015-09-11 14:06:07	Camera Trapper	Camera Trapper	1	Carl Sandburg Home NHS Inside		4.5	d17104	d17104s1
CS27	35.2638	-82.4487	2015-09-12 08:35:34	2015-09-12 08:36:25	Eastern Gray Squirrel	Sciurus carolinensis	1	Carl Sandburg Home NHS Inside		4.5	d17104	d17104s2
CS27	35.2638	-82.4487	2015-09-12 12:47:54	2015-09-12 12:48:34	Eastern Gray Squirrel	Sciurus carolinensis	1	Carl Sandburg Home NHS Inside		4.5	d17104	d17104s3
CS27	35.2638	-82.4487	2015-09-12 14:33:53	2015-09-12 14:34:13	Eastern Gray Squirrel	Sciurus carolinensis	1	Carl Sandburg Home NHS Inside		4.5	d17104	d17104s4
CS27	35.2638	-82.4487	2015-09-12 14:39:13	2015-09-12 14:39:33	Eastern Gray Squirrel	Sciurus carolinensis	1	Carl Sandburg Home NHS Inside		4.5	d17104	d17104s5
CS27	35.2638	-82.4487	2015-09-13 09:10:21	2015-09-13 09:11:27	Eastern Gray Squirrel	Sciurus carolinensis	1	Carl Sandburg Home NHS Inside		4.5	d17104	d17104s6
CS27	35.2638	-82.4487	2015-09-13 19:55:15	2015-09-13 19:55:30	Northern Raccoon	Procyon lotor	1	Carl Sandburg Home NHS Inside		4.5	d17104	d17104s7
CS27	35.2638	-82.4487	2015-09-14 04:48:37	2015-09-14 04:48:50	Virginia Opossum	Didelphis virginiana	1	Carl Sandburg Home NHS Inside		4.5	d17104	d17104s8
CS27	35.2638	-82.4487	2015-09-14 09:59:24	2015-09-14 09:59:44	Eastern Gray Squirrel	Sciurus carolinensis	1	Carl Sandburg Home NHS Inside		4.5	d17104	d17104s9
CS27	35.2638	-82.4487	2015-09-14 10:34:49	2015-09-14 10:36:01	Eastern Gray Squirrel	Sciurus carolinensis	1	Carl Sandburg Home NHS Inside		4.5	d17104	d17104s10
CS27	35.2638	-82.4487	2015-09-14 11:32:05	2015-09-14 11:32:23	Eastern Gray Squirrel	Sciurus carolinensis	1	Carl Sandburg Home NHS Inside		4.5	d17104	d17104s11
CS27	35.2638	-82.4487	2015-09-14 12:02:55	2015-09-14 12:03:47	Eastern Gray Squirrel	Sciurus carolinensis	1	Carl Sandburg Home NHS Inside		4.5	d17104	d17104s12
CS27	35.2638	-82.4487	2015-09-14 12:05:22	2015-09-14 12:06:10	Eastern Gray Squirrel	Sciurus carolinensis	1	Carl Sandburg Home NHS Inside		4.5	d17104	d17104s13
CS27	35.2638	-82.4487	2015-09-14 12:11:04	2015-09-14 12:12:19	Eastern Gray Squirrel	Sciurus carolinensis	1	Carl Sandburg Home NHS Inside		4.5	d17104	d17104s14
CS27	35.2638	-82.4487	2015-09-14 13:18:47	2015-09-14 13:19:06	Unknown Bird	Unknown Bird	1	Carl Sandburg Home NHS Inside		4.5	d17104	d17104s15
CS27	35.2638	-82.4487	2015-09-14 15:18:35	2015-09-14 15:18:56	Eastern Gray Squirrel	Sciurus carolinensis	1	Carl Sandburg Home NHS Inside		4.5	d17104	d17104s16
CS27	35.2638	-82.4487	2015-09-14 16:02:59	2015-09-14 16:03:17	Eastern Gray Squirrel	Sciurus carolinensis	1	Carl Sandburg Home NHS Inside		4.5	d17104	d17104s17
CS27	35.2638	-82.4487	2015-09-14 17:36:21	2015-09-14 17:36:36	Unknown Bird	Unknown Bird	1	Carl Sandburg Home NHS Inside		4.5	d17104	d17104s18
CS27	35.2638	-82.4487	2015-09-14 17:36:21	2015-09-14 17:36:36	Eastern Gray Squirrel	Sciurus carolinensis	1	Carl Sandburg Home NHS Inside		4.5	d17104	d17104s18
CS27	35.2638	-82.4487	2015-09-15 09:36:17	2015-09-15 09:37:22	Eastern Gray Squirrel	Sciurus carolinensis	1	Carl Sandburg Home NHS Inside		4.5	d17104	d17104s19
CS27	35.2638	-82.4487	2015-09-15 21:13:47	2015-09-15 21:14:01	Virginia Opossum	Didelphis virginiana	1	Carl Sandburg Home NHS Inside		4.5	d17104	d17104s20
CS27	35.2638	-82.4487	2015-09-16 05:35:56	2015-09-16 05:36:28	Southern Flying Squirrel	Glaucomys volans	1	Carl Sandburg Home NHS Inside		4.5	d17104	d17104s21
CS27	35.2638	-82.4487	2015-09-16 09:52:00	2015-09-16 09:52:43	Eastern Gray Squirrel	Sciurus carolinensis	1	Carl Sandburg Home NHS Inside		4.5	d17104	d17104s22
CS27	35.2638	-82.4487	2015-09-16 11:16:32	2015-09-16 11:16:52	Eastern Gray Squirrel	Sciurus carolinensis	1	Carl Sandburg Home NHS Inside		4.5	d17104	d17104s23
CS27	35.2638	-82.4487	2015-09-16 11:30:09	2015-09-16 11:31:29	Eastern Gray Squirrel	Sciurus carolinensis	1	Carl Sandburg Home NHS Inside		4.5	d17104	d17104s24
CS27	35.2638	-82.4487	2015-09-16 12:07:12	2015-09-16 12:07:34	Eastern Gray Squirrel	Sciurus carolinensis	1	Carl Sandburg Home NHS Inside		4.5	d17104	d17104s25
CS27	35.2638	-82.4487	2015-09-16 14:53:55	2015-09-16 14:57:43	Eastern Gray Squirrel	Sciurus carolinensis	1	Carl Sandburg Home NHS Inside		4.5	d17104	d17104s26
CS27	35.2638	-82.4487	2015-09-16 15:39:28	2015-09-16 15:39:49	Eastern Gray Squirrel	Sciurus carolinensis	1	Carl Sandburg Home NHS Inside		4.5	d17104	d17104s27
CS27	35.2638	-82.4487	2015-09-16 16:12:07	2015-09-16 16:13:21	Eastern Gray Squirrel	Sciurus carolinensis	1	Carl Sandburg Home NHS Inside		4.5	d17104	d17104s28
CS27	35.2638	-82.4487	2015-09-16 16:45:47	2015-09-16 16:47:43	Eastern Gray Squirrel	Sciurus carolinensis	1	Carl Sandburg Home NHS Inside		4.5	d17104	d17104s29
CS27	35.2638	-82.4487	2015-09-16 16:49:39	2015-09-16 16:49:59	Eastern Gray Squirrel	Sciurus carolinensis	1	Carl Sandburg Home NHS Inside		4.5	d17104	d17104s30
CS27	35.2638	-82.4487	2015-09-17 08:36:30	2015-09-17 08:36:44	Bobcat	Lynx rufus	1	Carl Sandburg Home NHS Inside		4.5	d17104	d17104s31
CS27	35.2638	-82.4487	2015-09-17 15:46:41	2015-09-17 15:47:03	Eastern Gray Squirrel	Sciurus carolinensis	1	Carl Sandburg Home NHS Inside		4.5	d17104	d17104s32
CS27	35.2638	-82.4487	2015-09-18 11:37:36	2015-09-18 11:37:57	Eastern Cottontail	Sylvilagus floridanus	1	Carl Sandburg Home NHS Inside		4.5	d17104	d17104s33
CS27	35.2638	-82.4487	2015-09-18 14:22:26	2015-09-18 14:22:47	Eastern Gray Squirrel	Sciurus carolinensis	1	Carl Sandburg Home NHS Inside		4.5	d17104	d17104s34
CS27	35.2638	-82.4487	2015-09-19 01:10:09	2015-09-19 01:10:22	White-tailed Deer	Odocoileus virginianus	1	Carl Sandburg Home NHS Inside		4.5	d17104	d17104s35
CS27	35.2638	-82.4487	2015-09-19 01:11:29	2015-09-19 01:11:42	White-tailed Deer	Odocoileus virginianus	1	Carl Sandburg Home NHS Inside		4.5	d17104	d17104s36
CS27	35.2638	-82.4487	2015-09-19 09:30:00	2015-09-19 09:31:34	Eastern Gray Squirrel	Sciurus carolinensis	1	Carl Sandburg Home NHS Inside		4.5	d17104	d17104s37
CS27	35.2638	-82.4487	2015-09-19 14:17:58	2015-09-19 14:18:20	Eastern Gray Squirrel	Sciurus carolinensis	1	Carl Sandburg Home NHS Inside		4.5	d17104	d17104s38
CS27	35.2638	-82.4487	2015-09-19 14:50:12	2015-09-19 14:50:30	No Animal	No Animal	1	Carl Sandburg Home NHS Inside		4.5	d17104	d17104s39
CS27	35.2638	-82.4487	2015-09-19 15:47:50	2015-09-19 15:48:10	Eastern Gray Squirrel	Sciurus carolinensis	1	Carl Sandburg Home NHS Inside		4.5	d17104	d17104s40
CS27	35.2638	-82.4487	2015-09-19 17:18:01	2015-09-19 17:18:18	Eastern Gray Squirrel	Sciurus carolinensis	1	Carl Sandburg Home NHS Inside		4.5	d17104	d17104s41
CS27	35.2638	-82.4487	2015-09-20 14:14:16	2015-09-20 14:15:05	Eastern Gray Squirrel	Sciurus carolinensis	1	Carl Sandburg Home NHS Inside		4.5	d17104	d17104s42
CS27	35.2638	-82.4487	2015-09-20 14:16:46	2015-09-20 14:17:07	Eastern Gray Squirrel	Sciurus carolinensis	1	Carl Sandburg Home NHS Inside		4.5	d17104	d17104s43
CS27	35.2638	-82.4487	2015-09-20 15:23:52	2015-09-20 15:24:08	Eastern Gray Squirrel	Sciurus carolinensis	1	Carl Sandburg Home NHS Inside		4.5	d17104	d17104s44
CS27	35.2638	-82.4487	2015-09-20 16:25:42	2015-09-20 16:26:01	Eastern Gray Squirrel	Sciurus carolinensis	1	Carl Sandburg Home NHS Inside		4.5	d17104	d17104s45
CS27	35.2638	-82.4487	2015-09-21 09:55:10	2015-09-21 09:55:25	Unknown Bird	Unknown Bird	1	Carl Sandburg Home NHS Inside		4.5	d17104	d17104s46
CS27	35.2638	-82.4487	2015-09-21 10:18:49	2015-09-21 10:19:04	Eastern Gray Squirrel	Sciurus carolinensis	1	Carl Sandburg Home NHS Inside		4.5	d17104	d17104s47
CS27	35.2638	-82.4487	2015-09-21 12:28:05	2015-09-21 12:28:19	Eastern Gray Squirrel	Sciurus carolinensis	1	Carl Sandburg Home NHS Inside		4.5	d17104	d17104s48
CS27	35.2638	-82.4487	2015-09-21 12:39:52	2015-09-21 12:40:55	Eastern Gray Squirrel	Sciurus carolinensis	1	Carl Sandburg Home NHS Inside		4.5	d17104	d17104s49
CS27	35.2638	-82.4487	2015-09-21 12:59:11	2015-09-21 12:59:27	No Animal	No Animal	1	Carl Sandburg Home NHS Inside		4.5	d17104	d17104s50
CS27	35.2638	-82.4487	2015-09-21 18:17:03	2015-09-21 18:17:18	Eastern Gray Squirrel	Sciurus carolinensis	1	Carl Sandburg Home NHS Inside		4.5	d17104	d17104s51
CS27	35.2638	-82.4487	2015-09-21 20:34:07	2015-09-21 20:34:21	No Animal	No Animal	1	Carl Sandburg Home NHS Inside		4.5	d17104	d17104s52
CS27	35.2638	-82.4487	2015-09-22 13:17:14	2015-09-22 13:19:55	Eastern Gray Squirrel	Sciurus carolinensis	1	Carl Sandburg Home NHS Inside		4.5	d17104	d17104s53
CS27	35.2638	-82.4487	2015-09-22 15:22:16	2015-09-22 15:23:03	Eastern Gray Squirrel	Sciurus carolinensis	1	Carl Sandburg Home NHS Inside		4.5	d17104	d17104s54
CS27	35.2638	-82.4487	2015-09-22 15:41:01	2015-09-22 15:41:16	Eastern Gray Squirrel	Sciurus carolinensis	1	Carl Sandburg Home NHS Inside		4.5	d17104	d17104s55
CS27	35.2638	-82.4487	2015-09-22 17:57:38	2015-09-22 17:57:51	Northern Raccoon	Procyon lotor	1	Carl Sandburg Home NHS Inside		4.5	d17104	d17104s56
CS27	35.2638	-82.4487	2015-09-23 09:55:42	2015-09-23 09:56:05	Eastern Gray Squirrel	Sciurus carolinensis	1	Carl Sandburg Home NHS Inside		4.5	d17104	d17104s57
CS27	35.2638	-82.4487	2015-09-23 10:46:03	2015-09-23 10:46:18	Eastern Gray Squirrel	Sciurus carolinensis	1	Carl Sandburg Home NHS Inside		4.5	d17104	d17104s58
CS27	35.2638	-82.4487	2015-09-23 12:00:56	2015-09-23 12:01:42	Eastern Gray Squirrel	Sciurus carolinensis	1	Carl Sandburg Home NHS Inside		4.5	d17104	d17104s59
CS27	35.2638	-82.4487	2015-09-23 14:35:50	2015-09-23 14:36:11	Eastern Gray Squirrel	Sciurus carolinensis	1	Carl Sandburg Home NHS Inside		4.5	d17104	d17104s60
CS27	35.2638	-82.4487	2015-09-23 15:58:28	2015-09-23 15:58:45	Eastern Gray Squirrel	Sciurus carolinensis	1	Carl Sandburg Home NHS Inside		4.5	d17104	d17104s61
CS27	35.2638	-82.4487	2015-09-23 16:25:37	2015-09-23 16:25:57	Eastern Gray Squirrel	Sciurus carolinensis	1	Carl Sandburg Home NHS Inside		4.5	d17104	d17104s62
CS27	35.2638	-82.4487	2015-09-24 03:46:59	2015-09-24 03:47:12	Virginia Opossum	Didelphis virginiana	1	Carl Sandburg Home NHS Inside		4.5	d17104	d17104s63
CS27	35.2638	-82.4487	2015-09-24 11:37:38	2015-09-24 11:37:58	Eastern Gray Squirrel	Sciurus carolinensis	1	Carl Sandburg Home NHS Inside		4.5	d17104	d17104s64
CS27	35.2638	-82.4487	2015-09-24 12:29:02	2015-09-24 12:30:09	Eastern Gray Squirrel	Sciurus carolinensis	1	Carl Sandburg Home NHS Inside		4.5	d17104	d17104s65
CS27	35.2638	-82.4487	2015-09-24 12:37:26	2015-09-24 12:38:47	Eastern Gray Squirrel	Sciurus carolinensis	1	Carl Sandburg Home NHS Inside		4.5	d17104	d17104s66
CS27	35.2638	-82.4487	2015-09-24 12:53:48	2015-09-24 12:54:42	No Animal	No Animal	1	Carl Sandburg Home NHS Inside		4.5	d17104	d17104s67
CS27	35.2638	-82.4487	2015-09-24 17:17:58	2015-09-24 17:18:14	Eastern Gray Squirrel	Sciurus carolinensis	1	Carl Sandburg Home NHS Inside		4.5	d17104	d17104s68
CS27	35.2638	-82.4487	2015-09-24 17:30:16	2015-09-24 17:30:32	Eastern Gray Squirrel	Sciurus carolinensis	1	Carl Sandburg Home NHS Inside		4.5	d17104	d17104s69
CS27	35.2638	-82.4487	2015-09-25 16:28:29	2015-09-25 16:28:45	Eastern Gray Squirrel	Sciurus carolinensis	1	Carl Sandburg Home NHS Inside		4.5	d17104	d17104s70
CS27	35.2638	-82.4487	2015-09-26 15:55:16	2015-09-26 15:55:32	Eastern Gray Squirrel	Sciurus carolinensis	1	Carl Sandburg Home NHS Inside		4.5	d17104	d17104s71
CS27	35.2638	-82.4487	2015-09-26 15:56:45	2015-09-26 15:56:59	No Animal	No Animal	1	Carl Sandburg Home NHS Inside		4.5	d17104	d17104s72
CS27	35.2638	-82.4487	2015-09-26 18:01:52	2015-09-26 18:02:06	No Animal	No Animal	1	Carl Sandburg Home NHS Inside		4.5	d17104	d17104s73
CS27	35.2638	-82.4487	2015-09-26 23:49:14	2015-09-26 23:49:28	Northern Raccoon	Procyon lotor	1	Carl Sandburg Home NHS Inside		4.5	d17104	d17104s74
CS27	35.2638	-82.4487	2015-09-27 07:56:29	2015-09-27 07:56:43	Eastern Gray Squirrel	Sciurus carolinensis	1	Carl Sandburg Home NHS Inside		4.5	d17104	d17104s75
CS27	35.2638	-82.4487	2015-09-27 08:21:20	2015-09-27 08:21:57	Eastern Gray Squirrel	Sciurus carolinensis	1	Carl Sandburg Home NHS Inside		4.5	d17104	d17104s76
CS27	35.2638	-82.4487	2015-09-27 09:58:47	2015-09-27 09:59:03	No Animal	No Animal	1	Carl Sandburg Home NHS Inside		4.5	d17104	d17104s77
CS27	35.2638	-82.4487	2015-09-28 11:39:30	2015-09-28 11:39:45	Eastern Gray Squirrel	Sciurus carolinensis	1	Carl Sandburg Home NHS Inside		4.5	d17104	d17104s78
CS27	35.2638	-82.4487	2015-09-28 13:19:12	2015-09-28 13:19:26	Eastern Gray Squirrel	Sciurus carolinensis	1	Carl Sandburg Home NHS Inside		4.5	d17104	d17104s79
CS27	35.2638	-82.4487	2015-09-29 10:30:29	2015-09-29 10:30:44	No Animal	No Animal	1	Carl Sandburg Home NHS Inside		4.5	d17104	d17104s80
CS27	35.2638	-82.4487	2015-09-29 18:34:41	2015-09-29 18:35:24	Eastern Gray Squirrel	Sciurus carolinensis	1	Carl Sandburg Home NHS Inside		4.5	d17104	d17104s81
CS27	35.2638	-82.4487	2015-09-30 10:53:07	2015-09-30 10:53:23	Eastern Gray Squirrel	Sciurus carolinensis	1	Carl Sandburg Home NHS Inside		4.5	d17104	d17104s82
CS27	35.2638	-82.4487	2015-09-30 12:37:36	2015-09-30 12:37:57	Eastern Gray Squirrel	Sciurus carolinensis	1	Carl Sandburg Home NHS Inside		4.5	d17104	d17104s83
CS27	35.2638	-82.4487	2015-09-30 12:54:15	2015-09-30 12:54:33	Eastern Gray Squirrel	Sciurus carolinensis	1	Carl Sandburg Home NHS Inside		4.5	d17104	d17104s84
CS27	35.2638	-82.4487	2015-09-30 13:26:59	2015-09-30 13:27:20	Eastern Gray Squirrel	Sciurus carolinensis	1	Carl Sandburg Home NHS Inside		4.5	d17104	d17104s85
CS27	35.2638	-82.4487	2015-09-30 16:51:40	2015-09-30 16:51:54	Eastern Gray Squirrel	Sciurus carolinensis	1	Carl Sandburg Home NHS Inside		4.5	d17104	d17104s86
CS27	35.2638	-82.4487	2015-10-01 18:08:21	2015-10-01 18:08:37	No Animal	No Animal	1	Carl Sandburg Home NHS Inside		4.5	d17104	d17104s87
CS27	35.2638	-82.4487	2015-10-02 12:35:10	2015-10-02 12:35:26	Eastern Gray Squirrel	Sciurus carolinensis	1	Carl Sandburg Home NHS Inside		4.5	d17104	d17104s88
CS27	35.2638	-82.4487	2015-10-02 12:45:18	2015-10-02 12:45:33	Eastern Gray Squirrel	Sciurus carolinensis	1	Carl Sandburg Home NHS Inside		4.5	d17104	d17104s89
CS27	35.2638	-82.4487	2015-10-02 12:55:39	2015-10-02 12:56:16	Eastern Gray Squirrel	Sciurus carolinensis	1	Carl Sandburg Home NHS Inside		4.5	d17104	d17104s90
CS27	35.2638	-82.4487	2015-10-02 13:12:19	2015-10-02 13:13:12	Eastern Gray Squirrel	Sciurus carolinensis	1	Carl Sandburg Home NHS Inside		4.5	d17104	d17104s91
CS27	35.2638	-82.4487	2015-10-02 14:12:18	2015-10-02 14:13:06	Eastern Gray Squirrel	Sciurus carolinensis	1	Carl Sandburg Home NHS Inside		4.5	d17104	d17104s92
CS27	35.2638	-82.4487	2015-10-02 15:23:09	2015-10-02 15:23:25	Eastern Gray Squirrel	Sciurus carolinensis	1	Carl Sandburg Home NHS Inside		4.5	d17104	d17104s93
CS27	35.2638	-82.4487	2015-10-03 12:47:49	2015-10-03 12:48:04	Eastern Gray Squirrel	Sciurus carolinensis	1	Carl Sandburg Home NHS Inside		4.5	d17104	d17104s94
CS27	35.2638	-82.4487	2015-10-04 04:45:05	2015-10-04 04:45:19	Northern Raccoon	Procyon lotor	1	Carl Sandburg Home NHS Inside		4.5	d17104	d17104s95
CS27	35.2638	-82.4487	2015-10-04 10:11:38	2015-10-04 10:11:54	Eastern Gray Squirrel	Sciurus carolinensis	1	Carl Sandburg Home NHS Inside		4.5	d17104	d17104s96
CS27	35.2638	-82.4487	2015-10-04 10:44:25	2015-10-04 10:45:22	Eastern Gray Squirrel	Sciurus carolinensis	1	Carl Sandburg Home NHS Inside		4.5	d17104	d17104s97
CS27	35.2638	-82.4487	2015-10-04 15:30:12	2015-10-04 15:30:27	No Animal	No Animal	1	Carl Sandburg Home NHS Inside		4.5	d17104	d17104s98
CS27	35.2638	-82.4487	2015-10-05 08:15:05	2015-10-05 08:15:20	Eastern Gray Squirrel	Sciurus carolinensis	1	Carl Sandburg Home NHS Inside		4.5	d17104	d17104s99
CS27	35.2638	-82.4487	2015-10-05 08:46:57	2015-10-05 08:47:13	No Animal	No Animal	1	Carl Sandburg Home NHS Inside		4.5	d17104	d17104s100
CS27	35.2638	-82.4487	2015-10-05 14:46:33	2015-10-05 14:46:53	Eastern Gray Squirrel	Sciurus carolinensis	1	Carl Sandburg Home NHS Inside		4.5	d17104	d17104s101
CS27	35.2638	-82.4487	2015-10-05 19:57:45	2015-10-05 19:58:01	Northern Raccoon	Procyon lotor	1	Carl Sandburg Home NHS Inside		4.5	d17104	d17104s102
CS27	35.2638	-82.4487	2015-10-06 05:30:26	2015-10-06 05:30:41	Northern Raccoon	Procyon lotor	1	Carl Sandburg Home NHS Inside		4.5	d17104	d17104s103
CS27	35.2638	-82.4487	2015-10-06 07:47:45	2015-10-06 07:48:01	No Animal	No Animal	1	Carl Sandburg Home NHS Inside		4.5	d17104	d17104s104
CS27	35.2638	-82.4487	2015-10-06 08:12:20	2015-10-06 08:12:35	Eastern Gray Squirrel	Sciurus carolinensis	1	Carl Sandburg Home NHS Inside		4.5	d17104	d17104s105
CS27	35.2638	-82.4487	2015-10-06 09:36:48	2015-10-06 09:37:03	No Animal	No Animal	1	Carl Sandburg Home NHS Inside		4.5	d17104	d17104s106
CS27	35.2638	-82.4487	2015-10-06 10:33:20	2015-10-06 10:33:41	Eastern Chipmunk	Tamias striatus	1	Carl Sandburg Home NHS Inside		4.5	d17104	d17104s107
CS27	35.2638	-82.4487	2015-10-06 11:15:27	2015-10-06 11:15:45	Eastern Gray Squirrel	Sciurus carolinensis	1	Carl Sandburg Home NHS Inside		4.5	d17104	d17104s108
CS27	35.2638	-82.4487	2015-10-06 13:00:37	2015-10-06 13:00:57	Eastern Gray Squirrel	Sciurus carolinensis	1	Carl Sandburg Home NHS Inside		4.5	d17104	d17104s109
CS27	35.2638	-82.4487	2015-10-06 13:15:02	2015-10-06 13:15:21	Eastern Gray Squirrel	Sciurus carolinensis	1	Carl Sandburg Home NHS Inside		4.5	d17104	d17104s110
CS27	35.2638	-82.4487	2015-10-06 13:17:36	2015-10-06 13:18:01	Eastern Gray Squirrel	Sciurus carolinensis	1	Carl Sandburg Home NHS Inside		4.5	d17104	d17104s111
CS27	35.2638	-82.4487	2015-10-06 14:04:08	2015-10-06 14:04:28	Eastern Gray Squirrel	Sciurus carolinensis	1	Carl Sandburg Home NHS Inside		4.5	d17104	d17104s112
CS27	35.2638	-82.4487	2015-10-07 00:40:00	2015-10-07 00:40:12	Virginia Opossum	Didelphis virginiana	1	Carl Sandburg Home NHS Inside		4.5	d17104	d17104s113
CS27	35.2638	-82.4487	2015-10-07 03:26:06	2015-10-07 03:26:22	Unknown Animal	Unknown Animal	1	Carl Sandburg Home NHS Inside		4.5	d17104	d17104s114
CS27	35.2638	-82.4487	2015-10-07 06:24:07	2015-10-07 06:24:23	Northern Raccoon	Procyon lotor	1	Carl Sandburg Home NHS Inside		4.5	d17104	d17104s115
CS27	35.2638	-82.4487	2015-10-07 11:58:20	2015-10-07 11:58:40	Eastern Gray Squirrel	Sciurus carolinensis	1	Carl Sandburg Home NHS Inside		4.5	d17104	d17104s116
CS27	35.2638	-82.4487	2015-10-07 12:43:43	2015-10-07 12:44:05	Eastern Gray Squirrel	Sciurus carolinensis	1	Carl Sandburg Home NHS Inside		4.5	d17104	d17104s117
CS27	35.2638	-82.4487	2015-10-07 14:51:02	2015-10-07 14:51:54	Eastern Chipmunk	Tamias striatus	1	Carl Sandburg Home NHS Inside		4.5	d17104	d17104s118
CS27	35.2638	-82.4487	2015-10-07 16:27:14	2015-10-07 16:27:31	Eastern Gray Squirrel	Sciurus carolinensis	1	Carl Sandburg Home NHS Inside		4.5	d17104	d17104s119
CS27	35.2638	-82.4487	2015-10-07 22:58:22	2015-10-07 22:58:37	Virginia Opossum	Didelphis virginiana	1	Carl Sandburg Home NHS Inside		4.5	d17104	d17104s120
CS27	35.2638	-82.4487	2015-10-08 05:57:54	2015-10-08 05:58:08	Northern Raccoon	Procyon lotor	1	Carl Sandburg Home NHS Inside		4.5	d17104	d17104s121
CS27	35.2638	-82.4487	2015-10-08 11:04:45	2015-10-08 11:04:59	Camera Trapper	Camera Trapper	1	Carl Sandburg Home NHS Inside		4.5	d17104	d17104s122
CarlSandburg_Deubert	35.2662	-82.4679	2015-09-14 08:44:35	2015-09-14 08:44:43	Eastern Gray Squirrel	Sciurus carolinensis	1	Carl Sandburg Home NHS Outside		5	d17747	d17747s1
CarlSandburg_Deubert	35.2662	-82.4679	2015-09-14 12:21:56	2015-09-14 12:22:05	Eastern Gray Squirrel	Sciurus carolinensis	1	Carl Sandburg Home NHS Outside		5	d17747	d17747s2
CarlSandburg_Deubert	35.2662	-82.4679	2015-09-17 12:16:47	2015-09-17 12:16:55	Eastern Gray Squirrel	Sciurus carolinensis	1	Carl Sandburg Home NHS Outside		5	d17747	d17747s3
CarlSandburg_Deubert	35.2662	-82.4679	2015-09-17 14:02:53	2015-09-17 14:03:01	Eastern Gray Squirrel	Sciurus carolinensis	1	Carl Sandburg Home NHS Outside		5	d17747	d17747s4
CarlSandburg_Deubert	35.2662	-82.4679	2015-09-18 03:25:00	2015-09-18 03:25:31	White-tailed Deer	Odocoileus virginianus	1	Carl Sandburg Home NHS Outside		5	d17747	d17747s5
CarlSandburg_Deubert	35.2662	-82.4679	2015-09-18 15:29:59	2015-09-18 15:30:08	Wild Turkey	Meleagris gallopavo	1	Carl Sandburg Home NHS Outside		5	d17747	d17747s6
CarlSandburg_Deubert	35.2662	-82.4679	2015-09-19 09:23:42	2015-09-19 09:23:50	Eastern Gray Squirrel	Sciurus carolinensis	1	Carl Sandburg Home NHS Outside		5	d17747	d17747s7
CarlSandburg_Deubert	35.2662	-82.4679	2015-09-25 12:17:38	2015-09-25 12:17:56	White-tailed Deer	Odocoileus virginianus	1	Carl Sandburg Home NHS Outside		5	d17747	d17747s8
CarlSandburg_Deubert	35.2662	-82.4679	2015-09-26 13:52:36	2015-09-26 13:52:45	Eastern Gray Squirrel	Sciurus carolinensis	1	Carl Sandburg Home NHS Outside		5	d17747	d17747s9
CarlSandburg_Deubert	35.2662	-82.4679	2015-10-03 11:39:05	2015-10-03 11:39:13	Camera Trapper	Camera Trapper	1	Carl Sandburg Home NHS Outside		5	d17747	d17747s10
CS7	35.2728	-82.4532	2015-09-11 14:02:16	2015-09-11 14:02:39	Camera Trapper	Camera Trapper	1	Carl Sandburg Home NHS Inside		5	d17084	d17084s1
CS7	35.2728	-82.4532	2015-09-12 23:59:04	2015-09-12 23:59:19	Virginia Opossum	Didelphis virginiana	1	Carl Sandburg Home NHS Inside		5	d17084	d17084s2
CS7	35.2728	-82.4532	2015-09-13 09:28:20	2015-09-13 09:28:46	Eastern Gray Squirrel	Sciurus carolinensis	1	Carl Sandburg Home NHS Inside		5	d17084	d17084s3
CS7	35.2728	-82.4532	2015-09-13 10:56:02	2015-09-13 10:56:26	Eastern Gray Squirrel	Sciurus carolinensis	1	Carl Sandburg Home NHS Inside		5	d17084	d17084s4
CS7	35.2728	-82.4532	2015-09-14 13:58:52	2015-09-14 13:59:16	Eastern Gray Squirrel	Sciurus carolinensis	1	Carl Sandburg Home NHS Inside		5	d17084	d17084s5
CS7	35.2728	-82.4532	2015-09-16 09:10:57	2015-09-16 09:11:15	Eastern Gray Squirrel	Sciurus carolinensis	1	Carl Sandburg Home NHS Inside		5	d17084	d17084s6
CS7	35.2728	-82.4532	2015-09-16 09:14:47	2015-09-16 09:15:04	Eastern Gray Squirrel	Sciurus carolinensis	1	Carl Sandburg Home NHS Inside		5	d17084	d17084s7
CS7	35.2728	-82.4532	2015-09-16 09:47:29	2015-09-16 09:47:52	Eastern Gray Squirrel	Sciurus carolinensis	1	Carl Sandburg Home NHS Inside		5	d17084	d17084s8
CS7	35.2728	-82.4532	2015-09-18 08:45:00	2015-09-18 08:45:12	Eastern Gray Squirrel	Sciurus carolinensis	1	Carl Sandburg Home NHS Inside		5	d17084	d17084s9
CS7	35.2728	-82.4532	2015-09-20 08:18:20	2015-09-20 08:19:36	Eastern Gray Squirrel	Sciurus carolinensis	1	Carl Sandburg Home NHS Inside		5	d17084	d17084s10
CS7	35.2728	-82.4532	2015-09-21 11:47:04	2015-09-21 11:47:28	Eastern Gray Squirrel	Sciurus carolinensis	1	Carl Sandburg Home NHS Inside		5	d17084	d17084s11
CS7	35.2728	-82.4532	2015-09-21 12:27:59	2015-09-21 12:28:47	Eastern Gray Squirrel	Sciurus carolinensis	1	Carl Sandburg Home NHS Inside		5	d17084	d17084s12
CS7	35.2728	-82.4532	2015-09-22 11:56:08	2015-09-22 11:56:31	Eastern Chipmunk	Tamias striatus	1	Carl Sandburg Home NHS Inside		5	d17084	d17084s13
CS7	35.2728	-82.4532	2015-09-22 17:09:53	2015-09-22 17:10:15	Eastern Chipmunk	Tamias striatus	1	Carl Sandburg Home NHS Inside		5	d17084	d17084s14
CS7	35.2728	-82.4532	2015-09-24 01:00:11	2015-09-24 01:00:26	Northern Raccoon	Procyon lotor	1	Carl Sandburg Home NHS Inside		5	d17084	d17084s15
CS7	35.2728	-82.4532	2015-09-24 11:29:42	2015-09-24 11:30:07	Eastern Gray Squirrel	Sciurus carolinensis	1	Carl Sandburg Home NHS Inside		5	d17084	d17084s16
CS7	35.2728	-82.4532	2015-09-24 11:55:32	2015-09-24 11:55:55	Eastern Gray Squirrel	Sciurus carolinensis	1	Carl Sandburg Home NHS Inside		5	d17084	d17084s17
CS7	35.2728	-82.4532	2015-09-24 11:57:35	2015-09-24 11:57:57	Eastern Gray Squirrel	Sciurus carolinensis	1	Carl Sandburg Home NHS Inside		5	d17084	d17084s18
CS7	35.2728	-82.4532	2015-09-30 01:37:40	2015-09-30 01:37:56	Virginia Opossum	Didelphis virginiana	1	Carl Sandburg Home NHS Inside		5	d17084	d17084s19
CS7	35.2728	-82.4532	2015-09-30 11:04:45	2015-09-30 11:05:09	Eastern Chipmunk	Tamias striatus	1	Carl Sandburg Home NHS Inside		5	d17084	d17084s20
CS7	35.2728	-82.4532	2015-09-30 16:34:33	2015-09-30 16:34:57	Eastern Chipmunk	Tamias striatus	1	Carl Sandburg Home NHS Inside		5	d17084	d17084s21
CS7	35.2728	-82.4532	2015-10-04 10:32:29	2015-10-04 10:32:50	Eastern Gray Squirrel	Sciurus carolinensis	1	Carl Sandburg Home NHS Inside		5	d17084	d17084s22
CS7	35.2728	-82.4532	2015-10-04 10:50:17	2015-10-04 10:50:37	Eastern Gray Squirrel	Sciurus carolinensis	1	Carl Sandburg Home NHS Inside		5	d17084	d17084s23
CS7	35.2728	-82.4532	2015-10-04 17:00:44	2015-10-04 17:01:05	Eastern Gray Squirrel	Sciurus carolinensis	1	Carl Sandburg Home NHS Inside		5	d17084	d17084s24
CS7	35.2728	-82.4532	2015-10-05 16:25:48	2015-10-05 16:26:16	Unknown Bird	Unknown Bird	1	Carl Sandburg Home NHS Inside		5	d17084	d17084s25
CS7	35.2728	-82.4532	2015-10-07 08:23:58	2015-10-07 08:24:20	Unknown Bird	Unknown Bird	1	Carl Sandburg Home NHS Inside		5	d17084	d17084s26
Prairie Ridge 2014 Fall 29	35.8126	-78.7146	2014-11-20 19:44:07	2014-11-20 19:44:08	Northern Raccoon	Procyon lotor	1	Prairie Ridge Fall 2014		5	4022	4022s1
Prairie Ridge 2014 Fall 29	35.8126	-78.7146	2014-11-20 23:55:32	2014-11-20 23:55:33	Unknown Animal	Unknown Animal	1	Prairie Ridge Fall 2014		5	4022	4022s2
Prairie Ridge 2014 Fall 29	35.8126	-78.7146	2014-11-20 23:56:37	2014-11-20 23:56:44	White-tailed Deer	Odocoileus virginianus	1	Prairie Ridge Fall 2014		5	4022	4022s3
Prairie Ridge 2014 Fall 29	35.8126	-78.7146	2014-11-21 01:26:44	2014-11-21 01:26:45	White-tailed Deer	Odocoileus virginianus	1	Prairie Ridge Fall 2014		5	4022	4022s4
Prairie Ridge 2014 Fall 29	35.8126	-78.7146	2014-11-21 05:52:44	2014-11-21 05:53:18	White-tailed Deer	Odocoileus virginianus	1	Prairie Ridge Fall 2014		5	4022	4022s5
Prairie Ridge 2014 Fall 29	35.8126	-78.7146	2014-11-22 00:21:26	2014-11-22 00:21:27	White-tailed Deer	Odocoileus virginianus	1	Prairie Ridge Fall 2014		5	4022	4022s6
Prairie Ridge 2014 Fall 29	35.8126	-78.7146	2014-11-22 04:08:59	2014-11-22 04:09:19	White-tailed Deer	Odocoileus virginianus	1	Prairie Ridge Fall 2014		5	4022	4022s7
Prairie Ridge 2014 Fall 29	35.8126	-78.7146	2014-11-22 07:26:59	2014-11-22 07:27:00	Eastern Gray Squirrel	Sciurus carolinensis	1	Prairie Ridge Fall 2014		5	4022	4022s8
Prairie Ridge 2014 Fall 29	35.8126	-78.7146	2014-11-22 21:20:56	2014-11-22 21:21:07	White-tailed Deer	Odocoileus virginianus	1	Prairie Ridge Fall 2014		5	4022	4022s9
Prairie Ridge 2014 Fall 29	35.8126	-78.7146	2014-11-23 09:26:20	2014-11-23 09:26:21	Eastern Gray Squirrel	Sciurus carolinensis	1	Prairie Ridge Fall 2014		5	4022	4022s10
Prairie Ridge 2014 Fall 29	35.8126	-78.7146	2014-11-23 11:07:01	2014-11-23 11:07:07	Eastern Gray Squirrel	Sciurus carolinensis	1	Prairie Ridge Fall 2014		5	4022	4022s11
Prairie Ridge 2014 Fall 29	35.8126	-78.7146	2014-11-25 03:00:29	2014-11-25 03:00:31	Bobcat	Lynx rufus	1	Prairie Ridge Fall 2014		5	4022	4022s12
Prairie Ridge 2014 Fall 29	35.8126	-78.7146	2014-11-25 03:02:13	2014-11-25 03:02:15	Unknown Animal	Unknown Animal	1	Prairie Ridge Fall 2014		5	4022	4022s13
Prairie Ridge 2014 Fall 29	35.8126	-78.7146	2014-11-25 06:20:11	2014-11-25 06:20:12	Eastern Cottontail	Sylvilagus floridanus	2	Prairie Ridge Fall 2014		5	4022	4022s14
Prairie Ridge 2014 Fall 29	35.8126	-78.7146	2014-11-25 18:13:31	2014-11-25 18:13:33	White-tailed Deer	Odocoileus virginianus	1	Prairie Ridge Fall 2014		5	4022	4022s15
Prairie Ridge 2014 Fall 29	35.8126	-78.7146	2014-11-25 22:33:44	2014-11-25 22:33:45	Virginia Opossum	Didelphis virginiana	1	Prairie Ridge Fall 2014		5	4022	4022s16
Prairie Ridge 2014 Fall 29	35.8126	-78.7146	2014-11-26 22:07:26	2014-11-26 22:07:27	Eastern Cottontail	Sylvilagus floridanus	1	Prairie Ridge Fall 2014		5	4022	4022s17
Prairie Ridge 2014 Fall 29	35.8126	-78.7146	2014-11-27 01:52:01	2014-11-27 01:52:08	White-tailed Deer	Odocoileus virginianus	1	Prairie Ridge Fall 2014		5	4022	4022s18
Prairie Ridge 2014 Fall 29	35.8126	-78.7146	2014-11-27 05:57:56	2014-11-27 05:57:58	Bobcat	Lynx rufus	1	Prairie Ridge Fall 2014		5	4022	4022s19
Prairie Ridge 2014 Fall 29	35.8126	-78.7146	2014-11-27 18:43:12	2014-11-27 18:43:18	White-tailed Deer	Odocoileus virginianus	1	Prairie Ridge Fall 2014		5	4022	4022s20
Prairie Ridge 2014 Fall 29	35.8126	-78.7146	2014-11-27 19:20:22	2014-11-27 19:20:23	White-tailed Deer	Odocoileus virginianus	1	Prairie Ridge Fall 2014		5	4022	4022s21
Prairie Ridge 2014 Fall 29	35.8126	-78.7146	2014-11-27 19:26:58	2014-11-27 19:26:59	White-tailed Deer	Odocoileus virginianus	1	Prairie Ridge Fall 2014		5	4022	4022s22
Prairie Ridge 2014 Fall 29	35.8126	-78.7146	2014-11-27 19:51:06	2014-11-27 19:51:32	White-tailed Deer	Odocoileus virginianus	2	Prairie Ridge Fall 2014		5	4022	4022s23
Prairie Ridge 2014 Fall 29	35.8126	-78.7146	2014-11-28 01:22:48	2014-11-28 01:22:49	Eastern Cottontail	Sylvilagus floridanus	1	Prairie Ridge Fall 2014		5	4022	4022s24
Prairie Ridge 2014 Fall 29	35.8126	-78.7146	2014-11-28 02:08:13	2014-11-28 02:08:29	Bobcat	Lynx rufus	1	Prairie Ridge Fall 2014		5	4022	4022s25
Prairie Ridge 2014 Fall 29	35.8126	-78.7146	2014-11-28 20:35:12	2014-11-28 20:35:55	White-tailed Deer	Odocoileus virginianus	1	Prairie Ridge Fall 2014		5	4022	4022s26
Prairie Ridge 2014 Fall 29	35.8126	-78.7146	2014-11-29 01:39:52	2014-11-29 01:41:08	White-tailed Deer	Odocoileus virginianus	1	Prairie Ridge Fall 2014		5	4022	4022s27
Prairie Ridge 2014 Fall 29	35.8126	-78.7146	2014-11-29 01:43:22	2014-11-29 01:44:21	No Animal	No Animal	1	Prairie Ridge Fall 2014		5	4022	4022s28
Prairie Ridge 2014 Fall 29	35.8126	-78.7146	2014-11-29 01:46:23	2014-11-29 01:46:24	No Animal	No Animal	1	Prairie Ridge Fall 2014		5	4022	4022s29
Prairie Ridge 2014 Fall 29	35.8126	-78.7146	2014-11-29 01:48:31	2014-11-29 01:48:32	No Animal	No Animal	1	Prairie Ridge Fall 2014		5	4022	4022s30
Prairie Ridge 2014 Fall 29	35.8126	-78.7146	2014-11-29 01:52:32	2014-11-29 01:53:07	White-tailed Deer	Odocoileus virginianus	2	Prairie Ridge Fall 2014		5	4022	4022s31
Prairie Ridge 2014 Fall 29	35.8126	-78.7146	2014-11-29 01:57:46	2014-11-29 01:57:47	No Animal	No Animal	1	Prairie Ridge Fall 2014		5	4022	4022s32
Prairie Ridge 2014 Fall 29	35.8126	-78.7146	2014-11-29 02:05:58	2014-11-29 02:06:11	White-tailed Deer	Odocoileus virginianus	2	Prairie Ridge Fall 2014		5	4022	4022s33
Prairie Ridge 2014 Fall 29	35.8126	-78.7146	2014-11-29 02:09:14	2014-11-29 02:09:59	White-tailed Deer	Odocoileus virginianus	1	Prairie Ridge Fall 2014		5	4022	4022s34
Prairie Ridge 2014 Fall 29	35.8126	-78.7146	2014-11-29 02:17:32	2014-11-29 02:17:42	No Animal	No Animal	1	Prairie Ridge Fall 2014		5	4022	4022s35
Prairie Ridge 2014 Fall 29	35.8126	-78.7146	2014-11-29 02:28:10	2014-11-29 02:28:11	No Animal	No Animal	1	Prairie Ridge Fall 2014		5	4022	4022s36
Prairie Ridge 2014 Fall 29	35.8126	-78.7146	2014-11-29 02:32:57	2014-11-29 02:32:59	No Animal	No Animal	1	Prairie Ridge Fall 2014		5	4022	4022s37
Prairie Ridge 2014 Fall 29	35.8126	-78.7146	2014-11-29 02:34:58	2014-11-29 02:35:16	No Animal	No Animal	1	Prairie Ridge Fall 2014		5	4022	4022s38
Prairie Ridge 2014 Fall 29	35.8126	-78.7146	2014-11-29 02:43:35	2014-11-29 02:44:16	No Animal	No Animal	1	Prairie Ridge Fall 2014		5	4022	4022s39
Prairie Ridge 2014 Fall 29	35.8126	-78.7146	2014-11-29 02:52:24	2014-11-29 02:52:25	No Animal	No Animal	1	Prairie Ridge Fall 2014		5	4022	4022s40
Prairie Ridge 2014 Fall 29	35.8126	-78.7146	2014-11-29 02:54:58	2014-11-29 02:54:59	White-tailed Deer	Odocoileus virginianus	1	Prairie Ridge Fall 2014		5	4022	4022s41
Prairie Ridge 2014 Fall 29	35.8126	-78.7146	2014-11-29 03:02:05	2014-11-29 03:02:06	No Animal	No Animal	1	Prairie Ridge Fall 2014		5	4022	4022s42
Prairie Ridge 2014 Fall 29	35.8126	-78.7146	2014-11-29 03:07:36	2014-11-29 03:07:37	No Animal	No Animal	1	Prairie Ridge Fall 2014		5	4022	4022s43
Prairie Ridge 2014 Fall 29	35.8126	-78.7146	2014-11-29 03:24:26	2014-11-29 03:24:27	No Animal	No Animal	1	Prairie Ridge Fall 2014		5	4022	4022s44
Prairie Ridge 2014 Fall 29	35.8126	-78.7146	2014-11-29 03:25:54	2014-11-29 03:25:55	White-tailed Deer	Odocoileus virginianus	1	Prairie Ridge Fall 2014		5	4022	4022s45
Prairie Ridge 2014 Fall 29	35.8126	-78.7146	2014-11-29 03:28:24	2014-11-29 03:30:54	White-tailed Deer	Odocoileus virginianus	2	Prairie Ridge Fall 2014		5	4022	4022s46
Prairie Ridge 2014 Fall 29	35.8126	-78.7146	2014-11-29 03:32:16	2014-11-29 03:34:18	No Animal	No Animal	1	Prairie Ridge Fall 2014		5	4022	4022s47
Prairie Ridge 2014 Fall 29	35.8126	-78.7146	2014-11-29 03:35:24	2014-11-29 03:38:25	White-tailed Deer	Odocoileus virginianus	1	Prairie Ridge Fall 2014		5	4022	4022s48
Prairie Ridge 2014 Fall 29	35.8126	-78.7146	2014-11-29 03:40:35	2014-11-29 03:41:38	No Animal	No Animal	1	Prairie Ridge Fall 2014		5	4022	4022s49
Prairie Ridge 2014 Fall 29	35.8126	-78.7146	2014-11-29 03:42:43	2014-11-29 03:42:59	White-tailed Deer	Odocoileus virginianus	1	Prairie Ridge Fall 2014		5	4022	4022s50
Prairie Ridge 2014 Fall 29	35.8126	-78.7146	2014-11-29 03:45:43	2014-11-29 03:46:59	No Animal	No Animal	1	Prairie Ridge Fall 2014		5	4022	4022s51
Prairie Ridge 2014 Fall 29	35.8126	-78.7146	2014-11-29 03:55:21	2014-11-29 03:55:40	No Animal	No Animal	1	Prairie Ridge Fall 2014		5	4022	4022s52
Prairie Ridge 2014 Fall 29	35.8126	-78.7146	2014-11-29 05:18:40	2014-11-29 05:19:30	White-tailed Deer	Odocoileus virginianus	1	Prairie Ridge Fall 2014		5	4022	4022s53
Prairie Ridge 2014 Fall 29	35.8126	-78.7146	2014-12-03 06:30:05	2014-12-03 06:30:11	Coyote	Canis latrans	1	Prairie Ridge Fall 2014		5	4022	4022s54
Prairie Ridge 2014 Fall 29	35.8126	-78.7146	2014-12-03 19:35:45	2014-12-03 19:35:46	Coyote	Canis latrans	1	Prairie Ridge Fall 2014		5	4022	4022s55
Prairie Ridge 2014 Fall 29	35.8126	-78.7146	2014-12-05 19:24:50	2014-12-05 19:24:51	Bobcat	Lynx rufus	1	Prairie Ridge Fall 2014		5	4022	4022s56
Prairie Ridge 2014 Fall 29	35.8126	-78.7146	2014-12-05 22:10:49	2014-12-05 22:13:04	Eastern Cottontail	Sylvilagus floridanus	1	Prairie Ridge Fall 2014		5	4022	4022s57
Prairie Ridge 2014 Fall 29	35.8126	-78.7146	2014-12-05 23:10:03	2014-12-05 23:10:04	Virginia Opossum	Didelphis virginiana	1	Prairie Ridge Fall 2014		5	4022	4022s58
Prairie Ridge 2014 Fall 29	35.8126	-78.7146	2014-12-06 09:19:34	2014-12-06 09:19:35	Eastern Gray Squirrel	Sciurus carolinensis	1	Prairie Ridge Fall 2014		5	4022	4022s59
Prairie Ridge 2014 Fall 29	35.8126	-78.7146	2014-12-06 18:34:24	2014-12-06 18:34:25	Northern Raccoon	Procyon lotor	1	Prairie Ridge Fall 2014		5	4022	4022s60
Prairie Ridge 2014 Fall 29	35.8126	-78.7146	2014-12-06 22:10:36	2014-12-06 22:10:38	Eastern Cottontail	Sylvilagus floridanus	1	Prairie Ridge Fall 2014		5	4022	4022s61
Prairie Ridge 2014 Fall 29	35.8126	-78.7146	2014-12-08 01:35:49	2014-12-08 01:35:56	White-tailed Deer	Odocoileus virginianus	1	Prairie Ridge Fall 2014		5	4022	4022s62
Prairie Ridge 2014 Fall 29	35.8126	-78.7146	2014-12-08 01:38:55	2014-12-08 01:38:56	White-tailed Deer	Odocoileus virginianus	1	Prairie Ridge Fall 2014		5	4022	4022s63
Prairie Ridge 2014 Fall 29	35.8126	-78.7146	2014-12-09 02:36:43	2014-12-09 02:36:44	Eastern Cottontail	Sylvilagus floridanus	1	Prairie Ridge Fall 2014		5	4022	4022s64
Prairie Ridge 2014 Fall 29	35.8126	-78.7146	2014-12-09 20:11:52	2014-12-09 20:11:53	Northern Raccoon	Procyon lotor	1	Prairie Ridge Fall 2014		5	4022	4022s65
Prairie Ridge 2014 Fall 29	35.8126	-78.7146	2014-12-09 23:12:22	2014-12-09 23:12:30	Eastern Cottontail	Sylvilagus floridanus	1	Prairie Ridge Fall 2014		5	4022	4022s66
Prairie Ridge 2014 Fall 29	35.8126	-78.7146	2014-12-10 00:38:20	2014-12-10 00:38:22	White-tailed Deer	Odocoileus virginianus	1	Prairie Ridge Fall 2014		5	4022	4022s67
Prairie Ridge 2014 Fall 29	35.8126	-78.7146	2014-12-10 06:10:28	2014-12-10 06:10:55	White-tailed Deer	Odocoileus virginianus	2	Prairie Ridge Fall 2014		5	4022	4022s68
Prairie Ridge 2014 Fall 29	35.8126	-78.7146	2014-12-10 20:22:42	2014-12-10 20:23:15	White-tailed Deer	Odocoileus virginianus	2	Prairie Ridge Fall 2014		5	4022	4022s69
Prairie Ridge 2014 Fall 29	35.8126	-78.7146	2014-12-10 20:25:22	2014-12-10 20:25:41	White-tailed Deer	Odocoileus virginianus	2	Prairie Ridge Fall 2014		5	4022	4022s70
Prairie Ridge 2014 Fall 29	35.8126	-78.7146	2014-12-11 00:13:19	2014-12-11 00:13:33	White-tailed Deer	Odocoileus virginianus	1	Prairie Ridge Fall 2014		5	4022	4022s71
Prairie Ridge 2014 Fall 29	35.8126	-78.7146	2014-12-11 05:12:25	2014-12-11 05:12:31	White-tailed Deer	Odocoileus virginianus	1	Prairie Ridge Fall 2014		5	4022	4022s72
Prairie Ridge 2014 Fall 29	35.8126	-78.7146	2014-12-11 05:13:48	2014-12-11 05:13:49	White-tailed Deer	Odocoileus virginianus	1	Prairie Ridge Fall 2014		5	4022	4022s73
Prairie Ridge 2014 Fall 29	35.8126	-78.7146	2014-12-11 05:38:04	2014-12-11 05:38:55	White-tailed Deer	Odocoileus virginianus	2	Prairie Ridge Fall 2014		5	4022	4022s74
Prairie Ridge 2014 Fall 29	35.8126	-78.7146	2014-12-11 09:15:35	2014-12-11 09:15:36	Eastern Gray Squirrel	Sciurus carolinensis	1	Prairie Ridge Fall 2014		5	4022	4022s75
Prairie Ridge 2014 Fall 29	35.8126	-78.7146	2014-12-11 09:17:28	2014-12-11 09:17:29	Eastern Gray Squirrel	Sciurus carolinensis	1	Prairie Ridge Fall 2014		5	4022	4022s76
Prairie Ridge 2014 Fall 29	35.8126	-78.7146	2014-12-11 09:19:06	2014-12-11 09:19:07	Eastern Gray Squirrel	Sciurus carolinensis	1	Prairie Ridge Fall 2014		5	4022	4022s77
Prairie Ridge 2014 Fall 29	35.8126	-78.7146	2014-12-11 20:20:30	2014-12-11 20:20:58	Coyote	Canis latrans	2	Prairie Ridge Fall 2014		5	4022	4022s78
Prairie Ridge 2014 Fall 29	35.8126	-78.7146	2014-12-12 01:52:17	2014-12-12 01:53:15	White-tailed Deer	Odocoileus virginianus	1	Prairie Ridge Fall 2014		5	4022	4022s79
Prairie Ridge 2014 Fall 29	35.8126	-78.7146	2014-12-12 01:55:30	2014-12-12 01:55:32	White-tailed Deer	Odocoileus virginianus	1	Prairie Ridge Fall 2014		5	4022	4022s80
Prairie Ridge 2014 Fall 29	35.8126	-78.7146	2014-12-12 02:02:07	2014-12-12 02:02:13	White-tailed Deer	Odocoileus virginianus	1	Prairie Ridge Fall 2014		5	4022	4022s81
Prairie Ridge 2014 Fall 29	35.8126	-78.7146	2014-12-12 02:28:43	2014-12-12 02:29:17	White-tailed Deer	Odocoileus virginianus	5	Prairie Ridge Fall 2014		5	4022	4022s82
Prairie Ridge 2014 Fall 29	35.8126	-78.7146	2014-12-12 02:43:34	2014-12-12 02:43:36	White-tailed Deer	Odocoileus virginianus	1	Prairie Ridge Fall 2014		5	4022	4022s83
Prairie Ridge 2014 Fall 29	35.8126	-78.7146	2014-12-12 11:30:54	2014-12-12 11:30:55	Unknown Bird	Unknown Bird	1	Prairie Ridge Fall 2014		5	4022	4022s84
Prairie Ridge 2014 Fall 29	35.8126	-78.7146	2014-12-12 23:48:20	2014-12-12 23:48:21	Grey Fox	Urocyon cinereoargenteus	1	Prairie Ridge Fall 2014		5	4022	4022s85
Prairie Ridge 2014 Fall 29	35.8126	-78.7146	2014-12-13 15:35:36	2014-12-13 15:35:53	Camera Trapper	Camera Trapper	1	Prairie Ridge Fall 2014		5	4022	4022s86
Prairie Ridge 2014 Fall 10	35.8094	-78.7192	2014-12-13 14:50:32	2014-12-13 14:50:33	No Animal	No Animal	1	Prairie Ridge Fall 2014		6	4003	4003s1
Prairie Ridge 2014 Fall 10	35.8094	-78.7192	2014-12-13 17:30:48	2014-12-13 17:31:04	White-tailed Deer	Odocoileus virginianus	2	Prairie Ridge Fall 2014		6	4003	4003s2
Prairie Ridge 2014 Fall 10	35.8094	-78.7192	2014-12-18 17:10:01	2014-12-18 17:10:06	White-tailed Deer	Odocoileus virginianus	1	Prairie Ridge Fall 2014		6	4003	4003s3
Prairie Ridge 2014 Fall 10	35.8094	-78.7192	2014-12-18 17:26:36	2014-12-18 17:26:53	White-tailed Deer	Odocoileus virginianus	3	Prairie Ridge Fall 2014		6	4003	4003s4
Prairie Ridge 2014 Fall 10	35.8094	-78.7192	2014-12-18 17:34:05	2014-12-18 17:34:06	White-tailed Deer	Odocoileus virginianus	1	Prairie Ridge Fall 2014		6	4003	4003s5
Prairie Ridge 2014 Fall 10	35.8094	-78.7192	2014-12-20 15:14:25	2014-12-20 15:14:42	White-tailed Deer	Odocoileus virginianus	1	Prairie Ridge Fall 2014		6	4003	4003s6
Prairie Ridge 2014 Fall 10	35.8094	-78.7192	2014-12-20 18:22:22	2014-12-20 18:22:57	White-tailed Deer	Odocoileus virginianus	1	Prairie Ridge Fall 2014		6	4003	4003s7
Prairie Ridge 2014 Fall 10	35.8094	-78.7192	2014-12-21 00:46:09	2014-12-21 00:46:10	White-tailed Deer	Odocoileus virginianus	1	Prairie Ridge Fall 2014		6	4003	4003s8
Prairie Ridge 2014 Fall 10	35.8094	-78.7192	2014-12-21 14:59:45	2014-12-21 14:59:50	Human non-staff	Homo sapiens	2	Prairie Ridge Fall 2014		6	4003	4003s9
Prairie Ridge 2014 Fall 10	35.8094	-78.7192	2014-12-22 18:01:37	2014-12-22 18:02:45	White-tailed Deer	Odocoileus virginianus	1	Prairie Ridge Fall 2014		6	4003	4003s10
Prairie Ridge 2014 Fall 10	35.8094	-78.7192	2014-12-25 05:19:04	2014-12-25 05:19:05	White-tailed Deer	Odocoileus virginianus	1	Prairie Ridge Fall 2014		6	4003	4003s11
Prairie Ridge 2014 Fall 10	35.8094	-78.7192	2014-12-25 05:26:19	2014-12-25 05:27:15	White-tailed Deer	Odocoileus virginianus	1	Prairie Ridge Fall 2014		6	4003	4003s12
Prairie Ridge 2014 Fall 10	35.8094	-78.7192	2014-12-26 09:31:00	2014-12-26 09:31:47	White-tailed Deer	Odocoileus virginianus	1	Prairie Ridge Fall 2014		6	4003	4003s13
Prairie Ridge 2014 Fall 10	35.8094	-78.7192	2014-12-26 09:37:50	2014-12-26 09:38:20	White-tailed Deer	Odocoileus virginianus	2	Prairie Ridge Fall 2014		6	4003	4003s14
Prairie Ridge 2014 Fall 10	35.8094	-78.7192	2014-12-28 16:18:01	2014-12-28 16:18:17	White-tailed Deer	Odocoileus virginianus	1	Prairie Ridge Fall 2014		6	4003	4003s15
Prairie Ridge 2014 Fall 10	35.8094	-78.7192	2014-12-30 14:55:34	2014-12-30 14:55:39	Human non-staff	Homo sapiens	2	Prairie Ridge Fall 2014		6	4003	4003s16
Prairie Ridge 2014 Fall 10	35.8094	-78.7192	2014-12-31 15:40:35	2014-12-31 15:40:36	Human non-staff	Homo sapiens	2	Prairie Ridge Fall 2014		6	4003	4003s17
Prairie Ridge 2014 Fall 10	35.8094	-78.7192	2015-01-01 08:53:00	2015-01-01 08:53:13	White-tailed Deer	Odocoileus virginianus	2	Prairie Ridge Fall 2014		6	4003	4003s18
Prairie Ridge 2014 Fall 10	35.8094	-78.7192	2015-01-02 14:42:30	2015-01-02 14:43:02	Human non-staff	Homo sapiens	2	Prairie Ridge Fall 2014		6	4003	4003s19
Prairie Ridge 2014 Fall 10	35.8094	-78.7192	2015-01-02 16:52:59	2015-01-02 16:53:00	Vehicle	Vehicle	1	Prairie Ridge Fall 2014		6	4003	4003s20
Prairie Ridge 2014 Fall 10	35.8094	-78.7192	2015-01-02 17:09:18	2015-01-02 17:09:23	White-tailed Deer	Odocoileus virginianus	1	Prairie Ridge Fall 2014		6	4003	4003s21
Prairie Ridge 2014 Fall 10	35.8094	-78.7192	2015-01-05 05:58:21	2015-01-05 05:58:27	White-tailed Deer	Odocoileus virginianus	1	Prairie Ridge Fall 2014		6	4003	4003s22
Prairie Ridge 2014 Fall 10	35.8094	-78.7192	2015-01-05 23:32:37	2015-01-05 23:32:43	White-tailed Deer	Odocoileus virginianus	1	Prairie Ridge Fall 2014		6	4003	4003s23
Prairie Ridge 2014 Fall 10	35.8094	-78.7192	2015-01-06 14:24:21	2015-01-06 14:24:22	Human non-staff	Homo sapiens	1	Prairie Ridge Fall 2014		6	4003	4003s24
Prairie Ridge 2014 Fall 10	35.8094	-78.7192	2015-01-07 17:43:12	2015-01-07 17:43:19	White-tailed Deer	Odocoileus virginianus	1	Prairie Ridge Fall 2014		6	4003	4003s25
Prairie Ridge 2014 Fall 10	35.8094	-78.7192	2015-01-07 17:53:04	2015-01-07 17:54:13	White-tailed Deer	Odocoileus virginianus	2	Prairie Ridge Fall 2014		6	4003	4003s26
Prairie Ridge 2014 Fall 10	35.8094	-78.7192	2015-01-07 18:03:29	2015-01-07 18:04:40	White-tailed Deer	Odocoileus virginianus	3	Prairie Ridge Fall 2014		6	4003	4003s27
Prairie Ridge 2014 Fall 10	35.8094	-78.7192	2015-01-07 20:26:53	2015-01-07 20:27:59	White-tailed Deer	Odocoileus virginianus	1	Prairie Ridge Fall 2014		6	4003	4003s28
Prairie Ridge 2014 Fall 10	35.8094	-78.7192	2015-01-08 15:52:45	2015-01-08 15:52:50	White-tailed Deer	Odocoileus virginianus	1	Prairie Ridge Fall 2014		6	4003	4003s29
Prairie Ridge 2014 Fall 10	35.8094	-78.7192	2015-01-08 15:54:16	2015-01-08 15:54:22	White-tailed Deer	Odocoileus virginianus	1	Prairie Ridge Fall 2014		6	4003	4003s30
Prairie Ridge 2014 Fall 10	35.8094	-78.7192	2015-01-08 22:51:31	2015-01-08 22:51:49	White-tailed Deer	Odocoileus virginianus	2	Prairie Ridge Fall 2014		6	4003	4003s31
Prairie Ridge 2014 Fall 10	35.8094	-78.7192	2015-01-09 04:20:49	2015-01-09 04:21:20	White-tailed Deer	Odocoileus virginianus	1	Prairie Ridge Fall 2014		6	4003	4003s32
Prairie Ridge 2014 Fall 10	35.8094	-78.7192	2015-01-09 06:30:41	2015-01-09 06:30:53	White-tailed Deer	Odocoileus virginianus	1	Prairie Ridge Fall 2014		6	4003	4003s33
Prairie Ridge 2014 Fall 10	35.8094	-78.7192	2015-01-09 06:37:35	2015-01-09 06:39:06	White-tailed Deer	Odocoileus virginianus	2	Prairie Ridge Fall 2014		6	4003	4003s34
Prairie Ridge 2014 Fall 10	35.8094	-78.7192	2015-01-09 06:42:13	2015-01-09 06:42:56	White-tailed Deer	Odocoileus virginianus	2	Prairie Ridge Fall 2014		6	4003	4003s35
Prairie Ridge 2014 Fall 10	35.8094	-78.7192	2015-01-10 15:00:23	2015-01-10 15:00:51	Vehicle	Vehicle	1	Prairie Ridge Fall 2014		6	4003	4003s36
Prairie Ridge 2014 Fall 10	35.8094	-78.7192	2015-01-10 15:00:23	2015-01-10 15:00:51	Camera Trapper	Camera Trapper	3	Prairie Ridge Fall 2014		6	4003	4003s36
Prairie Ridge 2014 Fall 9	35.8092	-78.7185	2014-11-21 12:18:26	2014-11-21 12:18:27	No Animal	No Animal	1	Prairie Ridge Fall 2014		6	4002	4002s1
Prairie Ridge 2014 Fall 9	35.8092	-78.7185	2014-11-21 17:06:07	2014-11-21 17:08:06	White-tailed Deer	Odocoileus virginianus	1	Prairie Ridge Fall 2014		6	4002	4002s2
Prairie Ridge 2014 Fall 9	35.8092	-78.7185	2014-11-21 17:55:30	2014-11-21 17:55:36	White-tailed Deer	Odocoileus virginianus	1	Prairie Ridge Fall 2014		6	4002	4002s3
Prairie Ridge 2014 Fall 9	35.8092	-78.7185	2014-11-22 00:08:38	2014-11-22 00:08:39	White-tailed Deer	Odocoileus virginianus	1	Prairie Ridge Fall 2014		6	4002	4002s4
Prairie Ridge 2014 Fall 9	35.8092	-78.7185	2014-11-23 08:17:45	2014-11-23 08:17:51	White-tailed Deer	Odocoileus virginianus	1	Prairie Ridge Fall 2014		6	4002	4002s5
Prairie Ridge 2014 Fall 9	35.8092	-78.7185	2014-11-23 08:26:26	2014-11-23 08:27:31	White-tailed Deer	Odocoileus virginianus	3	Prairie Ridge Fall 2014		6	4002	4002s6
Prairie Ridge 2014 Fall 9	35.8092	-78.7185	2014-11-23 08:33:38	2014-11-23 08:33:39	White-tailed Deer	Odocoileus virginianus	1	Prairie Ridge Fall 2014		6	4002	4002s7
Prairie Ridge 2014 Fall 9	35.8092	-78.7185	2014-11-24 20:56:09	2014-11-24 20:56:31	White-tailed Deer	Odocoileus virginianus	1	Prairie Ridge Fall 2014		6	4002	4002s8
Prairie Ridge 2014 Fall 9	35.8092	-78.7185	2014-11-24 21:16:52	2014-11-24 21:16:53	No Animal	No Animal	1	Prairie Ridge Fall 2014		6	4002	4002s9
Prairie Ridge 2014 Fall 9	35.8092	-78.7185	2014-11-25 04:27:23	2014-11-25 04:27:37	White-tailed Deer	Odocoileus virginianus	1	Prairie Ridge Fall 2014		6	4002	4002s10
Prairie Ridge 2014 Fall 9	35.8092	-78.7185	2014-11-25 17:39:43	2014-11-25 17:39:49	White-tailed Deer	Odocoileus virginianus	1	Prairie Ridge Fall 2014		6	4002	4002s11
Prairie Ridge 2014 Fall 9	35.8092	-78.7185	2014-11-26 09:12:14	2014-11-26 09:12:15	White-tailed Deer	Odocoileus virginianus	1	Prairie Ridge Fall 2014		6	4002	4002s12
Prairie Ridge 2014 Fall 9	35.8092	-78.7185	2014-11-26 09:40:56	2014-11-26 09:41:01	White-tailed Deer	Odocoileus virginianus	1	Prairie Ridge Fall 2014		6	4002	4002s13
Prairie Ridge 2014 Fall 9	35.8092	-78.7185	2014-11-26 09:42:11	2014-11-26 09:42:12	White-tailed Deer	Odocoileus virginianus	1	Prairie Ridge Fall 2014		6	4002	4002s14
Prairie Ridge 2014 Fall 9	35.8092	-78.7185	2014-11-26 10:59:38	2014-11-26 10:59:39	White-tailed Deer	Odocoileus virginianus	1	Prairie Ridge Fall 2014		6	4002	4002s15
Prairie Ridge 2014 Fall 9	35.8092	-78.7185	2014-11-26 16:32:32	2014-11-26 16:32:37	White-tailed Deer	Odocoileus virginianus	2	Prairie Ridge Fall 2014		6	4002	4002s16
Prairie Ridge 2014 Fall 9	35.8092	-78.7185	2014-11-28 10:40:57	2014-11-28 10:41:06	White-tailed Deer	Odocoileus virginianus	1	Prairie Ridge Fall 2014		6	4002	4002s17
Prairie Ridge 2014 Fall 9	35.8092	-78.7185	2014-11-29 17:21:00	2014-11-29 17:21:07	White-tailed Deer	Odocoileus virginianus	1	Prairie Ridge Fall 2014		6	4002	4002s18
Prairie Ridge 2014 Fall 9	35.8092	-78.7185	2014-11-30 06:37:04	2014-11-30 06:37:06	Bobcat	Lynx rufus	1	Prairie Ridge Fall 2014		6	4002	4002s19
Prairie Ridge 2014 Fall 9	35.8092	-78.7185	2014-11-30 16:58:34	2014-11-30 16:58:35	No Animal	No Animal	1	Prairie Ridge Fall 2014		6	4002	4002s20
Prairie Ridge 2014 Fall 9	35.8092	-78.7185	2014-11-30 17:01:00	2014-11-30 17:02:02	White-tailed Deer	Odocoileus virginianus	2	Prairie Ridge Fall 2014		6	4002	4002s21
Prairie Ridge 2014 Fall 9	35.8092	-78.7185	2014-11-30 18:48:40	2014-11-30 18:48:58	Coyote	Canis latrans	1	Prairie Ridge Fall 2014		6	4002	4002s22
Prairie Ridge 2014 Fall 9	35.8092	-78.7185	2014-12-01 06:58:51	2014-12-01 06:58:52	White-tailed Deer	Odocoileus virginianus	1	Prairie Ridge Fall 2014		6	4002	4002s23
Prairie Ridge 2014 Fall 9	35.8092	-78.7185	2014-12-05 17:59:11	2014-12-05 17:59:17	White-tailed Deer	Odocoileus virginianus	1	Prairie Ridge Fall 2014		6	4002	4002s24
Prairie Ridge 2014 Fall 9	35.8092	-78.7185	2014-12-06 04:22:48	2014-12-06 04:23:03	White-tailed Deer	Odocoileus virginianus	1	Prairie Ridge Fall 2014		6	4002	4002s25
Prairie Ridge 2014 Fall 9	35.8092	-78.7185	2014-12-06 04:25:38	2014-12-06 04:27:46	White-tailed Deer	Odocoileus virginianus	3	Prairie Ridge Fall 2014		6	4002	4002s26
Prairie Ridge 2014 Fall 9	35.8092	-78.7185	2014-12-06 21:33:19	2014-12-06 21:34:15	White-tailed Deer	Odocoileus virginianus	1	Prairie Ridge Fall 2014		6	4002	4002s27
Prairie Ridge 2014 Fall 9	35.8092	-78.7185	2014-12-08 04:48:22	2014-12-08 04:48:54	White-tailed Deer	Odocoileus virginianus	2	Prairie Ridge Fall 2014		6	4002	4002s28
Prairie Ridge 2014 Fall 9	35.8092	-78.7185	2014-12-08 18:00:07	2014-12-08 18:00:13	White-tailed Deer	Odocoileus virginianus	1	Prairie Ridge Fall 2014		6	4002	4002s29
Prairie Ridge 2014 Fall 9	35.8092	-78.7185	2014-12-09 07:03:09	2014-12-09 07:04:57	White-tailed Deer	Odocoileus virginianus	2	Prairie Ridge Fall 2014		6	4002	4002s30
Prairie Ridge 2014 Fall 9	35.8092	-78.7185	2014-12-10 08:05:04	2014-12-10 08:05:17	White-tailed Deer	Odocoileus virginianus	1	Prairie Ridge Fall 2014		6	4002	4002s31
Prairie Ridge 2014 Fall 9	35.8092	-78.7185	2014-12-10 12:10:31	2014-12-10 12:11:14	White-tailed Deer	Odocoileus virginianus	2	Prairie Ridge Fall 2014		6	4002	4002s32
Prairie Ridge 2014 Fall 9	35.8092	-78.7185	2014-12-10 16:34:47	2014-12-10 16:35:44	White-tailed Deer	Odocoileus virginianus	1	Prairie Ridge Fall 2014		6	4002	4002s33
Prairie Ridge 2014 Fall 9	35.8092	-78.7185	2014-12-10 16:36:54	2014-12-10 16:37:47	White-tailed Deer	Odocoileus virginianus	2	Prairie Ridge Fall 2014		6	4002	4002s34
Prairie Ridge 2014 Fall 9	35.8092	-78.7185	2014-12-10 17:37:09	2014-12-10 17:37:15	White-tailed Deer	Odocoileus virginianus	1	Prairie Ridge Fall 2014		6	4002	4002s35
Prairie Ridge 2014 Fall 9	35.8092	-78.7185	2014-12-11 16:44:21	2014-12-11 16:44:54	White-tailed Deer	Odocoileus virginianus	1	Prairie Ridge Fall 2014		6	4002	4002s36
Prairie Ridge 2014 Fall 9	35.8092	-78.7185	2014-12-11 16:47:27	2014-12-11 16:47:28	White-tailed Deer	Odocoileus virginianus	1	Prairie Ridge Fall 2014		6	4002	4002s37
Prairie Ridge 2014 Fall 9	35.8092	-78.7185	2014-12-12 04:19:58	2014-12-12 04:20:00	White-tailed Deer	Odocoileus virginianus	1	Prairie Ridge Fall 2014		6	4002	4002s38
Prairie Ridge 2014 Fall 9	35.8092	-78.7185	2014-12-12 15:47:43	2014-12-12 15:47:44	Human non-staff	Homo sapiens	2	Prairie Ridge Fall 2014		6	4002	4002s39
Prairie Ridge 2014 Fall 9	35.8092	-78.7185	2014-12-13 14:38:06	2014-12-13 14:38:53	Camera Trapper	Camera Trapper	2	Prairie Ridge Fall 2014		6	4002	4002s40
Prairie Ridge 23 2015 Fall	35.8115	-78.7185	2016-02-09 15:26:55	2016-02-09 15:27:04	Camera Trapper	Camera Trapper	1	Prairie Ridge 2015 Fall		6	d18515	d18515s1
Prairie Ridge 23 2015 Fall	35.8115	-78.7185	2016-02-11 03:44:51	2016-02-11 03:44:58	Eastern Cottontail	Sylvilagus floridanus	1	Prairie Ridge 2015 Fall		6	d18515	d18515s2
Prairie Ridge 23 2015 Fall	35.8115	-78.7185	2016-02-11 05:19:24	2016-02-11 05:19:30	Unknown Animal	Unknown Animal	1	Prairie Ridge 2015 Fall		6	d18515	d18515s3
Prairie Ridge 23 2015 Fall	35.8115	-78.7185	2016-02-12 06:44:07	2016-02-12 06:44:14	Eastern Cottontail	Sylvilagus floridanus	1	Prairie Ridge 2015 Fall		6	d18515	d18515s4
Prairie Ridge 23 2015 Fall	35.8115	-78.7185	2016-02-13 02:34:19	2016-02-13 02:34:25	White-tailed Deer	Odocoileus virginianus	1	Prairie Ridge 2015 Fall		6	d18515	d18515s5
Prairie Ridge 23 2015 Fall	35.8115	-78.7185	2016-02-13 03:03:25	2016-02-13 03:03:34	White-tailed Deer	Odocoileus virginianus	1	Prairie Ridge 2015 Fall		6	d18515	d18515s6
Prairie Ridge 23 2015 Fall	35.8115	-78.7185	2016-02-13 03:04:39	2016-02-13 03:04:59	White-tailed Deer	Odocoileus virginianus	1	Prairie Ridge 2015 Fall		6	d18515	d18515s7
Prairie Ridge 23 2015 Fall	35.8115	-78.7185	2016-02-13 03:08:17	2016-02-13 03:08:36	White-tailed Deer	Odocoileus virginianus	3	Prairie Ridge 2015 Fall		6	d18515	d18515s8
Prairie Ridge 23 2015 Fall	35.8115	-78.7185	2016-02-13 03:26:01	2016-02-13 03:27:25	White-tailed Deer	Odocoileus virginianus	2	Prairie Ridge 2015 Fall		6	d18515	d18515s9
Prairie Ridge 23 2015 Fall	35.8115	-78.7185	2016-02-14 03:27:06	2016-02-14 03:27:13	Eastern Cottontail	Sylvilagus floridanus	1	Prairie Ridge 2015 Fall		6	d18515	d18515s10
Prairie Ridge 23 2015 Fall	35.8115	-78.7185	2016-02-16 19:16:40	2016-02-16 19:16:48	White-tailed Deer	Odocoileus virginianus	2	Prairie Ridge 2015 Fall		6	d18515	d18515s11
Prairie Ridge 23 2015 Fall	35.8115	-78.7185	2016-02-17 02:30:08	2016-02-17 02:30:15	Eastern Cottontail	Sylvilagus floridanus	1	Prairie Ridge 2015 Fall		6	d18515	d18515s12
Prairie Ridge 23 2015 Fall	35.8115	-78.7185	2016-02-17 05:09:28	2016-02-17 05:09:34	Northern Raccoon	Procyon lotor	2	Prairie Ridge 2015 Fall		6	d18515	d18515s13
Prairie Ridge 23 2015 Fall	35.8115	-78.7185	2016-02-17 21:57:08	2016-02-17 21:57:36	Eastern Cottontail	Sylvilagus floridanus	1	Prairie Ridge 2015 Fall		6	d18515	d18515s14
Prairie Ridge 23 2015 Fall	35.8115	-78.7185	2016-02-17 21:57:08	2016-02-17 21:57:36	Coyote	Canis latrans	1	Prairie Ridge 2015 Fall		6	d18515	d18515s14
Prairie Ridge 23 2015 Fall	35.8115	-78.7185	2016-02-19 06:44:20	2016-02-19 06:44:55	Unknown Animal	Unknown Animal	2	Prairie Ridge 2015 Fall		6	d18515	d18515s15
Prairie Ridge 23 2015 Fall	35.8115	-78.7185	2016-02-19 10:34:49	2016-02-19 10:34:55	Human non-staff	Homo sapiens	1	Prairie Ridge 2015 Fall		6	d18515	d18515s16
Prairie Ridge 23 2015 Fall	35.8115	-78.7185	2016-02-19 20:55:32	2016-02-19 20:55:38	Virginia Opossum	Didelphis virginiana	1	Prairie Ridge 2015 Fall		6	d18515	d18515s17
Prairie Ridge 23 2015 Fall	35.8115	-78.7185	2016-02-20 15:05:42	2016-02-20 15:05:49	Human non-staff	Homo sapiens	4	Prairie Ridge 2015 Fall		6	d18515	d18515s18
Prairie Ridge 23 2015 Fall	35.8115	-78.7185	2016-02-21 06:20:07	2016-02-21 06:21:03	White-tailed Deer	Odocoileus virginianus	1	Prairie Ridge 2015 Fall		6	d18515	d18515s19
Prairie Ridge 23 2015 Fall	35.8115	-78.7185	2016-02-21 06:22:54	2016-02-21 06:23:02	No Animal	No Animal	1	Prairie Ridge 2015 Fall		6	d18515	d18515s20
Prairie Ridge 23 2015 Fall	35.8115	-78.7185	2016-02-21 06:25:01	2016-02-21 06:25:08	White-tailed Deer	Odocoileus virginianus	3	Prairie Ridge 2015 Fall		6	d18515	d18515s21
Prairie Ridge 23 2015 Fall	35.8115	-78.7185	2016-02-21 06:28:24	2016-02-21 06:28:32	White-tailed Deer	Odocoileus virginianus	1	Prairie Ridge 2015 Fall		6	d18515	d18515s22
Prairie Ridge 23 2015 Fall	35.8115	-78.7185	2016-02-21 06:30:42	2016-02-21 06:30:49	No Animal	No Animal	1	Prairie Ridge 2015 Fall		6	d18515	d18515s23
Prairie Ridge 23 2015 Fall	35.8115	-78.7185	2016-02-21 06:34:27	2016-02-21 06:34:37	White-tailed Deer	Odocoileus virginianus	2	Prairie Ridge 2015 Fall		6	d18515	d18515s24
Prairie Ridge 23 2015 Fall	35.8115	-78.7185	2016-02-21 15:45:56	2016-02-21 15:46:02	Human non-staff	Homo sapiens	2	Prairie Ridge 2015 Fall		6	d18515	d18515s25
Prairie Ridge 23 2015 Fall	35.8115	-78.7185	2016-02-21 23:43:51	2016-02-21 23:44:15	White-tailed Deer	Odocoileus virginianus	1	Prairie Ridge 2015 Fall		6	d18515	d18515s26
Prairie Ridge 23 2015 Fall	35.8115	-78.7185	2016-02-21 23:52:39	2016-02-21 23:53:51	White-tailed Deer	Odocoileus virginianus	2	Prairie Ridge 2015 Fall		6	d18515	d18515s27
Prairie Ridge 23 2015 Fall	35.8115	-78.7185	2016-02-21 23:59:06	2016-02-22 00:02:13	White-tailed Deer	Odocoileus virginianus	1	Prairie Ridge 2015 Fall		6	d18515	d18515s28
Prairie Ridge 23 2015 Fall	35.8115	-78.7185	2016-02-22 03:17:24	2016-02-22 03:17:30	White-tailed Deer	Odocoileus virginianus	1	Prairie Ridge 2015 Fall		6	d18515	d18515s29
Prairie Ridge 23 2015 Fall	35.8115	-78.7185	2016-02-22 03:28:15	2016-02-22 03:30:12	White-tailed Deer	Odocoileus virginianus	2	Prairie Ridge 2015 Fall		6	d18515	d18515s30
Prairie Ridge 23 2015 Fall	35.8115	-78.7185	2016-02-22 03:37:47	2016-02-22 03:42:36	Eastern Cottontail	Sylvilagus floridanus	2	Prairie Ridge 2015 Fall		6	d18515	d18515s31
Prairie Ridge 23 2015 Fall	35.8115	-78.7185	2016-02-22 03:37:47	2016-02-22 03:42:36	White-tailed Deer	Odocoileus virginianus	3	Prairie Ridge 2015 Fall		6	d18515	d18515s31
Prairie Ridge 23 2015 Fall	35.8115	-78.7185	2016-02-22 03:44:15	2016-02-22 03:44:23	White-tailed Deer	Odocoileus virginianus	1	Prairie Ridge 2015 Fall		6	d18515	d18515s32
Prairie Ridge 23 2015 Fall	35.8115	-78.7185	2016-02-26 01:07:38	2016-02-26 01:07:44	Eastern Cottontail	Sylvilagus floridanus	1	Prairie Ridge 2015 Fall		6	d18515	d18515s33
Prairie Ridge 23 2015 Fall	35.8115	-78.7185	2016-02-26 03:01:26	2016-02-26 03:01:33	Eastern Cottontail	Sylvilagus floridanus	1	Prairie Ridge 2015 Fall		6	d18515	d18515s34
Prairie Ridge 23 2015 Fall	35.8115	-78.7185	2016-02-26 10:52:14	2016-02-26 10:52:20	Vehicle	Vehicle	1	Prairie Ridge 2015 Fall		6	d18515	d18515s35
Prairie Ridge 23 2015 Fall	35.8115	-78.7185	2016-02-27 01:14:53	2016-02-27 01:14:59	Eastern Cottontail	Sylvilagus floridanus	1	Prairie Ridge 2015 Fall		6	d18515	d18515s36
Prairie Ridge 23 2015 Fall	35.8115	-78.7185	2016-02-27 04:37:24	2016-02-27 04:38:44	Coyote	Canis latrans	3	Prairie Ridge 2015 Fall		6	d18515	d18515s37
Prairie Ridge 23 2015 Fall	35.8115	-78.7185	2016-02-27 05:00:51	2016-02-27 05:00:56	Eastern Cottontail	Sylvilagus floridanus	1	Prairie Ridge 2015 Fall		6	d18515	d18515s38
Prairie Ridge 23 2015 Fall	35.8115	-78.7185	2016-02-27 05:49:23	2016-02-27 05:49:29	White-tailed Deer	Odocoileus virginianus	1	Prairie Ridge 2015 Fall		6	d18515	d18515s39
Prairie Ridge 23 2015 Fall	35.8115	-78.7185	2016-02-27 10:35:24	2016-02-27 10:35:30	Coyote	Canis latrans	1	Prairie Ridge 2015 Fall		6	d18515	d18515s40
Prairie Ridge 23 2015 Fall	35.8115	-78.7185	2016-02-27 13:56:13	2016-02-27 13:56:19	Human non-staff	Homo sapiens	1	Prairie Ridge 2015 Fall		6	d18515	d18515s41
Prairie Ridge 23 2015 Fall	35.8115	-78.7185	2016-02-27 19:41:08	2016-02-27 19:41:15	Coyote	Canis latrans	1	Prairie Ridge 2015 Fall		6	d18515	d18515s42
Prairie Ridge 23 2015 Fall	35.8115	-78.7185	2016-02-28 02:05:44	2016-02-28 02:06:16	Eastern Cottontail	Sylvilagus floridanus	2	Prairie Ridge 2015 Fall		6	d18515	d18515s43
Prairie Ridge 23 2015 Fall	35.8115	-78.7185	2016-02-28 02:13:16	2016-02-28 02:13:22	Eastern Cottontail	Sylvilagus floridanus	1	Prairie Ridge 2015 Fall		6	d18515	d18515s44
Prairie Ridge 23 2015 Fall	35.8115	-78.7185	2016-02-28 02:18:36	2016-02-28 02:18:42	Eastern Cottontail	Sylvilagus floridanus	1	Prairie Ridge 2015 Fall		6	d18515	d18515s45
Prairie Ridge 23 2015 Fall	35.8115	-78.7185	2016-02-28 02:20:13	2016-02-28 02:20:19	Eastern Cottontail	Sylvilagus floridanus	1	Prairie Ridge 2015 Fall		6	d18515	d18515s46
Prairie Ridge 23 2015 Fall	35.8115	-78.7185	2016-02-28 02:59:23	2016-02-28 03:00:00	Eastern Cottontail	Sylvilagus floridanus	2	Prairie Ridge 2015 Fall		6	d18515	d18515s47
Prairie Ridge 23 2015 Fall	35.8115	-78.7185	2016-02-28 20:59:07	2016-02-28 20:59:13	Eastern Cottontail	Sylvilagus floridanus	3	Prairie Ridge 2015 Fall		6	d18515	d18515s48
Prairie Ridge 23 2015 Fall	35.8115	-78.7185	2016-03-01 01:11:15	2016-03-01 01:11:21	Eastern Cottontail	Sylvilagus floridanus	2	Prairie Ridge 2015 Fall		6	d18515	d18515s49
Prairie Ridge 23 2015 Fall	35.8115	-78.7185	2016-03-01 01:14:22	2016-03-01 01:14:28	Eastern Cottontail	Sylvilagus floridanus	1	Prairie Ridge 2015 Fall		6	d18515	d18515s50
Prairie Ridge 23 2015 Fall	35.8115	-78.7185	2016-03-01 01:25:06	2016-03-01 01:25:12	Eastern Cottontail	Sylvilagus floridanus	1	Prairie Ridge 2015 Fall		6	d18515	d18515s51
Prairie Ridge 23 2015 Fall	35.8115	-78.7185	2016-03-02 00:46:59	2016-03-02 00:47:05	Eastern Cottontail	Sylvilagus floridanus	1	Prairie Ridge 2015 Fall		6	d18515	d18515s52
Prairie Ridge 23 2015 Fall	35.8115	-78.7185	2016-03-02 02:00:16	2016-03-02 02:00:24	White-tailed Deer	Odocoileus virginianus	2	Prairie Ridge 2015 Fall		6	d18515	d18515s53
Prairie Ridge 23 2015 Fall	35.8115	-78.7185	2016-03-02 15:19:11	2016-03-02 15:19:19	Vehicle	Vehicle	1	Prairie Ridge 2015 Fall		6	d18515	d18515s54
Prairie Ridge 23 2015 Fall	35.8115	-78.7185	2016-03-02 15:25:10	2016-03-02 15:25:19	Vehicle	Vehicle	1	Prairie Ridge 2015 Fall		6	d18515	d18515s55
Prairie Ridge 23 2015 Fall	35.8115	-78.7185	2016-03-03 00:20:14	2016-03-03 00:20:21	Eastern Cottontail	Sylvilagus floridanus	1	Prairie Ridge 2015 Fall		6	d18515	d18515s56
Prairie Ridge 23 2015 Fall	35.8115	-78.7185	2016-03-03 23:25:46	2016-03-03 23:26:03	Coyote	Canis latrans	2	Prairie Ridge 2015 Fall		6	d18515	d18515s57
Prairie Ridge 23 2015 Fall	35.8115	-78.7185	2016-03-04 22:47:37	2016-03-04 22:47:44	Eastern Cottontail	Sylvilagus floridanus	1	Prairie Ridge 2015 Fall		6	d18515	d18515s58
Prairie Ridge 23 2015 Fall	35.8115	-78.7185	2016-03-04 22:51:11	2016-03-04 22:51:19	Coyote	Canis latrans	1	Prairie Ridge 2015 Fall		6	d18515	d18515s59
Prairie Ridge 23 2015 Fall	35.8115	-78.7185	2016-03-05 17:05:53	2016-03-05 17:06:01	Vehicle	Vehicle	1	Prairie Ridge 2015 Fall		6	d18515	d18515s60
Prairie Ridge 23 2015 Fall	35.8115	-78.7185	2016-03-06 01:25:25	2016-03-06 01:25:46	Coyote	Canis latrans	1	Prairie Ridge 2015 Fall		6	d18515	d18515s61
Prairie Ridge 23 2015 Fall	35.8115	-78.7185	2016-03-06 02:13:01	2016-03-06 02:13:08	Coyote	Canis latrans	1	Prairie Ridge 2015 Fall		6	d18515	d18515s62
Prairie Ridge 23 2015 Fall	35.8115	-78.7185	2016-03-06 15:37:25	2016-03-06 15:37:31	Human non-staff	Homo sapiens	2	Prairie Ridge 2015 Fall		6	d18515	d18515s63
Prairie Ridge 23 2015 Fall	35.8115	-78.7185	2016-03-07 02:52:11	2016-03-07 02:52:29	Coyote	Canis latrans	2	Prairie Ridge 2015 Fall		6	d18515	d18515s64
Prairie Ridge 23 2015 Fall	35.8115	-78.7185	2016-03-07 11:54:54	2016-03-07 11:55:00	Human non-staff	Homo sapiens	2	Prairie Ridge 2015 Fall		6	d18515	d18515s65
Prairie Ridge 23 2015 Fall	35.8115	-78.7185	2016-03-07 12:19:48	2016-03-07 12:19:55	Vehicle	Vehicle	1	Prairie Ridge 2015 Fall		6	d18515	d18515s66
Prairie Ridge 23 2015 Fall	35.8115	-78.7185	2016-03-07 12:22:42	2016-03-07 12:22:48	Vehicle	Vehicle	1	Prairie Ridge 2015 Fall		6	d18515	d18515s67
Prairie Ridge 23 2015 Fall	35.8115	-78.7185	2016-03-07 12:51:03	2016-03-07 12:51:09	Vehicle	Vehicle	1	Prairie Ridge 2015 Fall		6	d18515	d18515s68
Prairie Ridge 23 2015 Fall	35.8115	-78.7185	2016-03-08 00:27:01	2016-03-08 00:27:07	No Animal	No Animal	1	Prairie Ridge 2015 Fall		6	d18515	d18515s69
Prairie Ridge 23 2015 Fall	35.8115	-78.7185	2016-03-08 04:21:54	2016-03-08 04:25:46	White-tailed Deer	Odocoileus virginianus	1	Prairie Ridge 2015 Fall		6	d18515	d18515s70
Prairie Ridge 23 2015 Fall	35.8115	-78.7185	2016-03-08 04:28:21	2016-03-08 04:28:47	White-tailed Deer	Odocoileus virginianus	1	Prairie Ridge 2015 Fall		6	d18515	d18515s71
Prairie Ridge 23 2015 Fall	35.8115	-78.7185	2016-03-08 04:31:14	2016-03-08 04:35:08	White-tailed Deer	Odocoileus virginianus	3	Prairie Ridge 2015 Fall		6	d18515	d18515s72
Prairie Ridge 23 2015 Fall	35.8115	-78.7185	2016-03-08 04:40:22	2016-03-08 04:40:39	White-tailed Deer	Odocoileus virginianus	1	Prairie Ridge 2015 Fall		6	d18515	d18515s73
Prairie Ridge 23 2015 Fall	35.8115	-78.7185	2016-03-09 21:06:44	2016-03-09 21:06:51	Coyote	Canis latrans	1	Prairie Ridge 2015 Fall		6	d18515	d18515s74
Prairie Ridge 23 2015 Fall	35.8115	-78.7185	2016-03-12 04:14:19	2016-03-12 04:14:25	Eastern Cottontail	Sylvilagus floridanus	1	Prairie Ridge 2015 Fall		6	d18515	d18515s75
Prairie Ridge 23 2015 Fall	35.8115	-78.7185	2016-03-14 01:38:54	2016-03-14 01:39:01	Coyote	Canis latrans	1	Prairie Ridge 2015 Fall		6	d18515	d18515s76
Prairie Ridge 23 2015 Fall	35.8115	-78.7185	2016-03-14 01:40:42	2016-03-14 01:40:48	Coyote	Canis latrans	2	Prairie Ridge 2015 Fall		6	d18515	d18515s77
Prairie Ridge 23 2015 Fall	35.8115	-78.7185	2016-03-14 03:39:49	2016-03-14 03:39:56	Coyote	Canis latrans	2	Prairie Ridge 2015 Fall		6	d18515	d18515s78
Prairie Ridge 23 2015 Fall	35.8115	-78.7185	2016-03-18 05:04:01	2016-03-18 05:04:07	Eastern Cottontail	Sylvilagus floridanus	1	Prairie Ridge 2015 Fall		6	d18515	d18515s79
Prairie Ridge 23 2015 Fall	35.8115	-78.7185	2016-03-18 15:13:01	2016-03-18 15:13:07	Unknown Bird	Unknown Bird	2	Prairie Ridge 2015 Fall		6	d18515	d18515s80
Prairie Ridge 23 2015 Fall	35.8115	-78.7185	2016-03-19 07:21:39	2016-03-19 07:21:46	White-tailed Deer	Odocoileus virginianus	2	Prairie Ridge 2015 Fall		6	d18515	d18515s81
Prairie Ridge 23 2015 Fall	35.8115	-78.7185	2016-03-20 23:10:14	2016-03-20 23:10:25	Coyote	Canis latrans	1	Prairie Ridge 2015 Fall		6	d18515	d18515s82
Prairie Ridge 23 2015 Fall	35.8115	-78.7185	2016-03-21 03:25:05	2016-03-21 03:25:12	No Animal	No Animal	1	Prairie Ridge 2015 Fall		6	d18515	d18515s83
Prairie Ridge 23 2015 Fall	35.8115	-78.7185	2016-03-21 22:46:48	2016-03-21 22:46:56	No Animal	No Animal	1	Prairie Ridge 2015 Fall		6	d18515	d18515s84
Prairie Ridge 23 2015 Fall	35.8115	-78.7185	2016-03-22 17:30:06	2016-03-22 17:30:14	Domestic Cat	Felis catus	1	Prairie Ridge 2015 Fall		6	d18515	d18515s85
Prairie Ridge 23 2015 Fall	35.8115	-78.7185	2016-03-23 03:00:51	2016-03-23 03:00:58	Unknown Animal	Unknown Animal	1	Prairie Ridge 2015 Fall		6	d18515	d18515s86
Prairie Ridge 23 2015 Fall	35.8115	-78.7185	2016-03-23 16:53:35	2016-03-23 16:53:43	Domestic Cat	Felis catus	1	Prairie Ridge 2015 Fall		6	d18515	d18515s87
Prairie Ridge 23 2015 Fall	35.8115	-78.7185	2016-03-24 10:08:52	2016-03-24 10:08:59	Domestic Cat	Felis catus	1	Prairie Ridge 2015 Fall		6	d18515	d18515s88
Prairie Ridge 23 2015 Fall	35.8115	-78.7185	2016-03-27 01:54:38	2016-03-27 01:54:58	Coyote	Canis latrans	2	Prairie Ridge 2015 Fall		6	d18515	d18515s89
Prairie Ridge 23 2015 Fall	35.8115	-78.7185	2016-03-27 04:14:44	2016-03-27 04:14:51	Coyote	Canis latrans	1	Prairie Ridge 2015 Fall		6	d18515	d18515s90
Prairie Ridge 23 2015 Fall	35.8115	-78.7185	2016-03-29 03:24:31	2016-03-29 03:24:39	White-tailed Deer	Odocoileus virginianus	1	Prairie Ridge 2015 Fall		6	d18515	d18515s91
Prairie Ridge 23 2015 Fall	35.8115	-78.7185	2016-03-29 03:31:08	2016-03-29 03:31:14	White-tailed Deer	Odocoileus virginianus	1	Prairie Ridge 2015 Fall		6	d18515	d18515s92
Prairie Ridge 23 2015 Fall	35.8115	-78.7185	2016-03-29 03:33:07	2016-03-29 03:33:15	White-tailed Deer	Odocoileus virginianus	1	Prairie Ridge 2015 Fall		6	d18515	d18515s93
Prairie Ridge 23 2015 Fall	35.8115	-78.7185	2016-03-29 03:34:46	2016-03-29 03:34:52	Eastern Cottontail	Sylvilagus floridanus	1	Prairie Ridge 2015 Fall		6	d18515	d18515s94
Prairie Ridge 23 2015 Fall	35.8115	-78.7185	2016-03-29 03:54:48	2016-03-29 03:54:54	Eastern Cottontail	Sylvilagus floridanus	2	Prairie Ridge 2015 Fall		6	d18515	d18515s95
Prairie Ridge 23 2015 Fall	35.8115	-78.7185	2016-03-29 04:37:36	2016-03-29 04:38:32	Coyote	Canis latrans	2	Prairie Ridge 2015 Fall		6	d18515	d18515s96
Prairie Ridge 23 2015 Fall	35.8115	-78.7185	2016-03-29 05:40:22	2016-03-29 05:40:29	Eastern Cottontail	Sylvilagus floridanus	1	Prairie Ridge 2015 Fall		6	d18515	d18515s97
Prairie Ridge 23 2015 Fall	35.8115	-78.7185	2016-03-29 20:38:39	2016-03-29 20:38:46	Eastern Cottontail	Sylvilagus floridanus	1	Prairie Ridge 2015 Fall		6	d18515	d18515s98
Prairie Ridge 23 2015 Fall	35.8115	-78.7185	2016-03-31 04:46:22	2016-03-31 04:46:29	Eastern Cottontail	Sylvilagus floridanus	1	Prairie Ridge 2015 Fall		6	d18515	d18515s99
Prairie Ridge 23 2015 Fall	35.8115	-78.7185	2016-04-01 05:20:42	2016-04-01 05:20:48	Coyote	Canis latrans	1	Prairie Ridge 2015 Fall		6	d18515	d18515s100
Prairie Ridge 23 2015 Fall	35.8115	-78.7185	2016-04-03 10:09:30	2016-04-03 10:09:36	Domestic Cat	Felis catus	1	Prairie Ridge 2015 Fall		6	d18515	d18515s101
Prairie Ridge 23 2015 Fall	35.8115	-78.7185	2016-04-04 01:06:16	2016-04-04 01:06:56	Eastern Cottontail	Sylvilagus floridanus	1	Prairie Ridge 2015 Fall		6	d18515	d18515s102
Prairie Ridge 23 2015 Fall	35.8115	-78.7185	2016-04-04 01:06:16	2016-04-04 01:06:56	White-tailed Deer	Odocoileus virginianus	1	Prairie Ridge 2015 Fall		6	d18515	d18515s102
Prairie Ridge 23 2015 Fall	35.8115	-78.7185	2016-04-04 23:09:32	2016-04-04 23:09:38	Eastern Cottontail	Sylvilagus floridanus	1	Prairie Ridge 2015 Fall		6	d18515	d18515s103
Prairie Ridge 23 2015 Fall	35.8115	-78.7185	2016-04-05 01:59:21	2016-04-05 01:59:27	Eastern Cottontail	Sylvilagus floridanus	1	Prairie Ridge 2015 Fall		6	d18515	d18515s104
Prairie Ridge 23 2015 Fall	35.8115	-78.7185	2016-04-06 04:39:37	2016-04-06 04:39:44	Eastern Cottontail	Sylvilagus floridanus	1	Prairie Ridge 2015 Fall		6	d18515	d18515s105
Prairie Ridge 23 2015 Fall	35.8115	-78.7185	2016-04-06 04:41:42	2016-04-06 04:41:49	Eastern Cottontail	Sylvilagus floridanus	1	Prairie Ridge 2015 Fall		6	d18515	d18515s106
Prairie Ridge 23 2015 Fall	35.8115	-78.7185	2016-04-06 05:17:50	2016-04-06 05:20:08	Eastern Cottontail	Sylvilagus floridanus	1	Prairie Ridge 2015 Fall		6	d18515	d18515s107
Prairie Ridge 23 2015 Fall	35.8115	-78.7185	2016-04-06 22:36:33	2016-04-06 22:36:40	Coyote	Canis latrans	1	Prairie Ridge 2015 Fall		6	d18515	d18515s108
Prairie Ridge 23 2015 Fall	35.8115	-78.7185	2016-04-12 05:55:26	2016-04-12 05:55:33	Coyote	Canis latrans	1	Prairie Ridge 2015 Fall		6	d18515	d18515s109
Prairie Ridge 23 2015 Fall	35.8115	-78.7185	2016-04-13 04:08:40	2016-04-13 04:08:46	White-tailed Deer	Odocoileus virginianus	1	Prairie Ridge 2015 Fall		6	d18515	d18515s110
Prairie Ridge 23 2015 Fall	35.8115	-78.7185	2016-04-13 10:06:54	2016-04-13 10:07:00	No Animal	No Animal	1	Prairie Ridge 2015 Fall		6	d18515	d18515s111
Prairie Ridge 23 2015 Fall	35.8115	-78.7185	2016-04-17 05:36:11	2016-04-17 05:36:27	White-tailed Deer	Odocoileus virginianus	2	Prairie Ridge 2015 Fall		6	d18515	d18515s112
Prairie Ridge 23 2015 Fall	35.8115	-78.7185	2016-04-17 21:23:26	2016-04-17 21:23:33	White-tailed Deer	Odocoileus virginianus	1	Prairie Ridge 2015 Fall		6	d18515	d18515s113
Prairie Ridge 23 2015 Fall	35.8115	-78.7185	2016-04-18 00:52:02	2016-04-18 00:52:08	White-tailed Deer	Odocoileus virginianus	1	Prairie Ridge 2015 Fall		6	d18515	d18515s114
Prairie Ridge 23 2015 Fall	35.8115	-78.7185	2016-04-19 03:07:43	2016-04-19 03:07:49	Coyote	Canis latrans	3	Prairie Ridge 2015 Fall		6	d18515	d18515s115
Prairie Ridge 23 2015 Fall	35.8115	-78.7185	2016-04-19 03:43:33	2016-04-19 03:43:43	White-tailed Deer	Odocoileus virginianus	1	Prairie Ridge 2015 Fall		6	d18515	d18515s116
Prairie Ridge 23 2015 Fall	35.8115	-78.7185	2016-04-19 03:46:02	2016-04-19 03:46:12	White-tailed Deer	Odocoileus virginianus	1	Prairie Ridge 2015 Fall		6	d18515	d18515s117
Prairie Ridge 23 2015 Fall	35.8115	-78.7185	2016-04-19 14:28:35	2016-04-19 14:29:30	Camera Trapper	Camera Trapper	1	Prairie Ridge 2015 Fall		6	d18515	d18515s118
Prairie Ridge 23 2015 Spring	35.8115	-78.7185	2015-08-05 13:45:51	2015-08-05 13:45:58	White-tailed Deer	Odocoileus virginianus	1	Prairie Ridge 2015 Spring		6	d16567	d16567s1
Prairie Ridge 23 2015 Spring	35.8115	-78.7185	2015-08-09 13:00:51	2015-08-09 13:01:19	White-tailed Deer	Odocoileus virginianus	1	Prairie Ridge 2015 Spring		6	d16567	d16567s2
Prairie Ridge 23 2015 Spring	35.8115	-78.7185	2015-08-17 11:29:16	2015-08-17 11:29:18	No Animal	No Animal	1	Prairie Ridge 2015 Spring		6	d16567	d16567s3
Prairie Ridge 23 2015 Spring	35.8115	-78.7185	2015-08-23 13:29:42	2015-08-23 13:29:45	No Animal	No Animal	1	Prairie Ridge 2015 Spring		6	d16567	d16567s4
Prairie Ridge 26 2015 Fall	35.8124	-78.7174	2015-11-14 17:07:01	2015-11-14 17:07:09	No Animal	No Animal	1	Prairie Ridge 2015 Fall		6	d18518	d18518s1
Prairie Ridge 26 2015 Fall	35.8124	-78.7174	2015-11-14 19:40:50	2015-11-14 19:40:57	Coyote	Canis latrans	1	Prairie Ridge 2015 Fall		6	d18518	d18518s2
Prairie Ridge 26 2015 Fall	35.8124	-78.7174	2015-11-15	2015-11-15	No Animal	No Animal	1	Prairie Ridge 2015 Fall		6	d18518	d18518s3
Prairie Ridge 26 2015 Fall	35.8124	-78.7174	2015-11-15 00:33:10	2015-11-15 00:33:21	White-tailed Deer	Odocoileus virginianus	1	Prairie Ridge 2015 Fall		6	d18518	d18518s4
Prairie Ridge 26 2015 Fall	35.8124	-78.7174	2015-11-15 01:22:19	2015-11-15 01:22:29	Eastern Cottontail	Sylvilagus floridanus	1	Prairie Ridge 2015 Fall		6	d18518	d18518s5
Prairie Ridge 26 2015 Fall	35.8124	-78.7174	2015-11-15 04:46:11	2015-11-15 04:46:27	Eastern Cottontail	Sylvilagus floridanus	1	Prairie Ridge 2015 Fall		6	d18518	d18518s6
Prairie Ridge 26 2015 Fall	35.8124	-78.7174	2015-11-15 06:02:52	2015-11-15 06:03:01	No Animal	No Animal	1	Prairie Ridge 2015 Fall		6	d18518	d18518s7
Prairie Ridge 26 2015 Fall	35.8124	-78.7174	2015-11-15 06:34:21	2015-11-15 06:34:29	No Animal	No Animal	1	Prairie Ridge 2015 Fall		6	d18518	d18518s8
Prairie Ridge 26 2015 Fall	35.8124	-78.7174	2015-11-15 18:14:58	2015-11-15 18:15:19	White-tailed Deer	Odocoileus virginianus	1	Prairie Ridge 2015 Fall		6	d18518	d18518s9
Prairie Ridge 26 2015 Fall	35.8124	-78.7174	2015-11-15 21:08:48	2015-11-15 21:09:20	Coyote	Canis latrans	3	Prairie Ridge 2015 Fall		6	d18518	d18518s10
Prairie Ridge 26 2015 Fall	35.8124	-78.7174	2015-11-16 10:50:52	2015-11-16 10:51:00	Human non-staff	Homo sapiens	1	Prairie Ridge 2015 Fall		6	d18518	d18518s11
Prairie Ridge 3 2015 Fall	35.8104	-78.7149	2016-02-09 17:21:30	2016-02-09 17:21:34	Eastern Gray Squirrel	Sciurus carolinensis	1	Prairie Ridge 2015 Fall		6	d18495	d18495s1
Prairie Ridge 3 2015 Fall	35.8104	-78.7149	2016-02-10 08:30:18	2016-02-10 08:30:25	Eastern Gray Squirrel	Sciurus carolinensis	1	Prairie Ridge 2015 Fall		6	d18495	d18495s2
Prairie Ridge 3 2015 Fall	35.8104	-78.7149	2016-02-10 09:08:34	2016-02-10 09:08:37	Eastern Gray Squirrel	Sciurus carolinensis	1	Prairie Ridge 2015 Fall		6	d18495	d18495s3
Prairie Ridge 3 2015 Fall	35.8104	-78.7149	2016-02-11 22:00:48	2016-02-11 22:00:50	Eastern Cottontail	Sylvilagus floridanus	1	Prairie Ridge 2015 Fall		6	d18495	d18495s4
Prairie Ridge 3 2015 Fall	35.8104	-78.7149	2016-02-12 08:20:28	2016-02-12 08:20:34	Eastern Gray Squirrel	Sciurus carolinensis	1	Prairie Ridge 2015 Fall		6	d18495	d18495s5
Prairie Ridge 3 2015 Fall	35.8104	-78.7149	2016-02-12 08:55:41	2016-02-12 08:55:43	Eastern Gray Squirrel	Sciurus carolinensis	1	Prairie Ridge 2015 Fall		6	d18495	d18495s6
Prairie Ridge 3 2015 Fall	35.8104	-78.7149	2016-02-12 13:03:29	2016-02-12 13:03:34	Eastern Gray Squirrel	Sciurus carolinensis	1	Prairie Ridge 2015 Fall		6	d18495	d18495s7
Prairie Ridge 3 2015 Fall	35.8104	-78.7149	2016-02-12 17:43:10	2016-02-12 17:43:12	Eastern Gray Squirrel	Sciurus carolinensis	1	Prairie Ridge 2015 Fall		6	d18495	d18495s8
Prairie Ridge 3 2015 Fall	35.8104	-78.7149	2016-02-12 18:25:11	2016-02-12 18:25:14	Eastern Gray Squirrel	Sciurus carolinensis	2	Prairie Ridge 2015 Fall		6	d18495	d18495s9
Prairie Ridge 3 2015 Fall	35.8104	-78.7149	2016-02-12 18:52:40	2016-02-12 18:54:05	Eastern Gray Squirrel	Sciurus carolinensis	1	Prairie Ridge 2015 Fall		6	d18495	d18495s10
Prairie Ridge 3 2015 Fall	35.8104	-78.7149	2016-02-13 06:58:40	2016-02-13 06:58:49	Grey Fox	Urocyon cinereoargenteus	1	Prairie Ridge 2015 Fall		6	d18495	d18495s11
Prairie Ridge 3 2015 Fall	35.8104	-78.7149	2016-02-13 07:01:18	2016-02-13 07:01:29	Grey Fox	Urocyon cinereoargenteus	1	Prairie Ridge 2015 Fall		6	d18495	d18495s12
Prairie Ridge 3 2015 Fall	35.8104	-78.7149	2016-02-13 13:46:47	2016-02-13 13:46:49	No Animal	No Animal	1	Prairie Ridge 2015 Fall		6	d18495	d18495s13
Prairie Ridge 3 2015 Fall	35.8104	-78.7149	2016-02-13 14:18:41	2016-02-13 14:18:43	Eastern Gray Squirrel	Sciurus carolinensis	1	Prairie Ridge 2015 Fall		6	d18495	d18495s14
Prairie Ridge 3 2015 Fall	35.8104	-78.7149	2016-02-13 19:48:52	2016-02-13 19:49:04	Grey Fox	Urocyon cinereoargenteus	1	Prairie Ridge 2015 Fall		6	d18495	d18495s15
Prairie Ridge 3 2015 Fall	35.8104	-78.7149	2016-02-14 08:13:45	2016-02-14 08:13:48	No Animal	No Animal	1	Prairie Ridge 2015 Fall		6	d18495	d18495s16
Prairie Ridge 3 2015 Fall	35.8104	-78.7149	2016-02-14 09:25:31	2016-02-14 09:25:34	Eastern Gray Squirrel	Sciurus carolinensis	1	Prairie Ridge 2015 Fall		6	d18495	d18495s17
Prairie Ridge 3 2015 Fall	35.8104	-78.7149	2016-02-15 08:09:40	2016-02-15 08:10:29	White-tailed Deer	Odocoileus virginianus	2	Prairie Ridge 2015 Fall		6	d18495	d18495s18
Prairie Ridge 3 2015 Fall	35.8104	-78.7149	2016-02-15 08:14:01	2016-02-15 08:14:14	White-tailed Deer	Odocoileus virginianus	2	Prairie Ridge 2015 Fall		6	d18495	d18495s19
Prairie Ridge 3 2015 Fall	35.8104	-78.7149	2016-02-15 08:15:35	2016-02-15 08:15:47	White-tailed Deer	Odocoileus virginianus	1	Prairie Ridge 2015 Fall		6	d18495	d18495s20
Prairie Ridge 3 2015 Fall	35.8104	-78.7149	2016-02-15 08:25:05	2016-02-15 08:25:07	Eastern Gray Squirrel	Sciurus carolinensis	1	Prairie Ridge 2015 Fall		6	d18495	d18495s21
Prairie Ridge 3 2015 Fall	35.8104	-78.7149	2016-02-15 08:57:20	2016-02-15 08:57:37	Eastern Gray Squirrel	Sciurus carolinensis	1	Prairie Ridge 2015 Fall		6	d18495	d18495s22
Prairie Ridge 3 2015 Fall	35.8104	-78.7149	2016-02-15 09:22:26	2016-02-15 09:22:28	Eastern Gray Squirrel	Sciurus carolinensis	1	Prairie Ridge 2015 Fall		6	d18495	d18495s23
Prairie Ridge 3 2015 Fall	35.8104	-78.7149	2016-02-15 09:36:28	2016-02-15 09:36:30	Eastern Gray Squirrel	Sciurus carolinensis	1	Prairie Ridge 2015 Fall		6	d18495	d18495s24
Prairie Ridge 3 2015 Fall	35.8104	-78.7149	2016-02-15 09:48:54	2016-02-15 09:48:56	Eastern Gray Squirrel	Sciurus carolinensis	1	Prairie Ridge 2015 Fall		6	d18495	d18495s25
Prairie Ridge 3 2015 Fall	35.8104	-78.7149	2016-02-15 17:37:52	2016-02-15 17:38:21	Eastern Gray Squirrel	Sciurus carolinensis	1	Prairie Ridge 2015 Fall		6	d18495	d18495s26
Prairie Ridge 3 2015 Fall	35.8104	-78.7149	2016-02-15 23:27:15	2016-02-15 23:27:20	Coyote	Canis latrans	1	Prairie Ridge 2015 Fall		6	d18495	d18495s27
Prairie Ridge 3 2015 Fall	35.8104	-78.7149	2016-02-16 14:44:35	2016-02-16 14:44:37	Eastern Gray Squirrel	Sciurus carolinensis	1	Prairie Ridge 2015 Fall		6	d18495	d18495s28
Prairie Ridge 3 2015 Fall	35.8104	-78.7149	2016-02-17 08:45:47	2016-02-17 08:45:54	Eastern Gray Squirrel	Sciurus carolinensis	1	Prairie Ridge 2015 Fall		6	d18495	d18495s29
Prairie Ridge 3 2015 Fall	35.8104	-78.7149	2016-02-17 16:05:12	2016-02-17 16:05:14	No Animal	No Animal	1	Prairie Ridge 2015 Fall		6	d18495	d18495s30
Prairie Ridge 3 2015 Fall	35.8104	-78.7149	2016-02-17 18:56:53	2016-02-17 18:56:55	Eastern Gray Squirrel	Sciurus carolinensis	1	Prairie Ridge 2015 Fall		6	d18495	d18495s31
Prairie Ridge 3 2015 Fall	35.8104	-78.7149	2016-02-18 04:22:42	2016-02-18 04:22:49	Grey Fox	Urocyon cinereoargenteus	1	Prairie Ridge 2015 Fall		6	d18495	d18495s32
Prairie Ridge 3 2015 Fall	35.8104	-78.7149	2016-02-18 08:21:37	2016-02-18 08:21:43	Eastern Gray Squirrel	Sciurus carolinensis	1	Prairie Ridge 2015 Fall		6	d18495	d18495s33
Prairie Ridge 3 2015 Fall	35.8104	-78.7149	2016-02-18 16:47:58	2016-02-18 16:48:08	Eastern Gray Squirrel	Sciurus carolinensis	1	Prairie Ridge 2015 Fall		6	d18495	d18495s34
Prairie Ridge 3 2015 Fall	35.8104	-78.7149	2016-02-18 17:27:54	2016-02-18 17:27:56	Eastern Gray Squirrel	Sciurus carolinensis	1	Prairie Ridge 2015 Fall		6	d18495	d18495s35
Prairie Ridge 3 2015 Fall	35.8104	-78.7149	2016-02-18 20:02:28	2016-02-18 20:02:35	White-tailed Deer	Odocoileus virginianus	1	Prairie Ridge 2015 Fall		6	d18495	d18495s36
Prairie Ridge 3 2015 Fall	35.8104	-78.7149	2016-02-19 08:21:00	2016-02-19 08:21:08	Eastern Gray Squirrel	Sciurus carolinensis	1	Prairie Ridge 2015 Fall		6	d18495	d18495s37
Prairie Ridge 3 2015 Fall	35.8104	-78.7149	2016-02-19 08:42:01	2016-02-19 08:44:31	Eastern Gray Squirrel	Sciurus carolinensis	3	Prairie Ridge 2015 Fall		6	d18495	d18495s38
Prairie Ridge 3 2015 Fall	35.8104	-78.7149	2016-02-19 09:05:34	2016-02-19 09:05:44	Eastern Gray Squirrel	Sciurus carolinensis	1	Prairie Ridge 2015 Fall		6	d18495	d18495s39
Prairie Ridge 3 2015 Fall	35.8104	-78.7149	2016-02-19 18:09:03	2016-02-19 18:09:05	Eastern Gray Squirrel	Sciurus carolinensis	1	Prairie Ridge 2015 Fall		6	d18495	d18495s40
Prairie Ridge 3 2015 Fall	35.8104	-78.7149	2016-02-19 18:28:44	2016-02-19 18:28:55	Eastern Gray Squirrel	Sciurus carolinensis	1	Prairie Ridge 2015 Fall		6	d18495	d18495s41
Prairie Ridge 3 2015 Fall	35.8104	-78.7149	2016-02-20 08:00:46	2016-02-20 08:00:48	Eastern Gray Squirrel	Sciurus carolinensis	1	Prairie Ridge 2015 Fall		6	d18495	d18495s42
Prairie Ridge 3 2015 Fall	35.8104	-78.7149	2016-02-20 19:06:53	2016-02-20 19:06:55	Eastern Gray Squirrel	Sciurus carolinensis	1	Prairie Ridge 2015 Fall		6	d18495	d18495s43
Prairie Ridge 3 2015 Fall	35.8104	-78.7149	2016-02-21 01:11:01	2016-02-21 01:11:22	Virginia Opossum	Didelphis virginiana	1	Prairie Ridge 2015 Fall		6	d18495	d18495s44
Prairie Ridge 3 2015 Fall	35.8104	-78.7149	2016-02-21 03:42:07	2016-02-21 03:42:14	Virginia Opossum	Didelphis virginiana	1	Prairie Ridge 2015 Fall		6	d18495	d18495s45
Prairie Ridge 3 2015 Fall	35.8104	-78.7149	2016-02-21 07:57:26	2016-02-21 07:57:28	Eastern Gray Squirrel	Sciurus carolinensis	1	Prairie Ridge 2015 Fall		6	d18495	d18495s46
Prairie Ridge 3 2015 Fall	35.8104	-78.7149	2016-02-21 08:48:20	2016-02-21 08:48:22	Eastern Gray Squirrel	Sciurus carolinensis	1	Prairie Ridge 2015 Fall		6	d18495	d18495s47
Prairie Ridge 3 2015 Fall	35.8104	-78.7149	2016-02-21 18:22:40	2016-02-21 18:24:28	White-tailed Deer	Odocoileus virginianus	6	Prairie Ridge 2015 Fall		6	d18495	d18495s48
Prairie Ridge 3 2015 Fall	35.8104	-78.7149	2016-02-21 18:22:40	2016-02-21 18:24:28	Eastern Gray Squirrel	Sciurus carolinensis	1	Prairie Ridge 2015 Fall		6	d18495	d18495s48
Prairie Ridge 3 2015 Fall	35.8104	-78.7149	2016-02-21 18:31:26	2016-02-21 18:32:10	White-tailed Deer	Odocoileus virginianus	2	Prairie Ridge 2015 Fall		6	d18495	d18495s49
Prairie Ridge 3 2015 Fall	35.8104	-78.7149	2016-02-22 05:57:48	2016-02-22 05:58:22	Eastern Cottontail	Sylvilagus floridanus	1	Prairie Ridge 2015 Fall		6	d18495	d18495s50
Prairie Ridge 3 2015 Fall	35.8104	-78.7149	2016-02-22 08:31:05	2016-02-22 08:31:10	Eastern Gray Squirrel	Sciurus carolinensis	1	Prairie Ridge 2015 Fall		6	d18495	d18495s51
Prairie Ridge 3 2015 Fall	35.8104	-78.7149	2016-02-22 09:53:11	2016-02-22 09:53:14	Other Bird species	Other Bird species	1	Prairie Ridge 2015 Fall		6	d18495	d18495s52
Prairie Ridge 3 2015 Fall	35.8104	-78.7149	2016-02-23 08:04:51	2016-02-23 08:04:53	Eastern Gray Squirrel	Sciurus carolinensis	1	Prairie Ridge 2015 Fall		6	d18495	d18495s53
Prairie Ridge 3 2015 Fall	35.8104	-78.7149	2016-02-23 08:23:50	2016-02-23 08:23:52	Eastern Gray Squirrel	Sciurus carolinensis	1	Prairie Ridge 2015 Fall		6	d18495	d18495s54
Prairie Ridge 3 2015 Fall	35.8104	-78.7149	2016-02-23 08:54:20	2016-02-23 08:54:23	Eastern Gray Squirrel	Sciurus carolinensis	1	Prairie Ridge 2015 Fall		6	d18495	d18495s55
Prairie Ridge 3 2015 Fall	35.8104	-78.7149	2016-02-23 15:50:38	2016-02-23 15:50:43	Eastern Gray Squirrel	Sciurus carolinensis	1	Prairie Ridge 2015 Fall		6	d18495	d18495s56
Prairie Ridge 3 2015 Fall	35.8104	-78.7149	2016-02-25 03:05:38	2016-02-25 03:06:12	White-tailed Deer	Odocoileus virginianus	6	Prairie Ridge 2015 Fall		6	d18495	d18495s57
Prairie Ridge 3 2015 Fall	35.8104	-78.7149	2016-02-25 17:45:00	2016-02-25 17:45:13	Eastern Gray Squirrel	Sciurus carolinensis	1	Prairie Ridge 2015 Fall		6	d18495	d18495s58
Prairie Ridge 3 2015 Fall	35.8104	-78.7149	2016-02-25 18:39:36	2016-02-25 18:39:38	No Animal	No Animal	1	Prairie Ridge 2015 Fall		6	d18495	d18495s59
Prairie Ridge 3 2015 Fall	35.8104	-78.7149	2016-02-25 19:00:08	2016-02-25 19:00:12	White-tailed Deer	Odocoileus virginianus	1	Prairie Ridge 2015 Fall		6	d18495	d18495s60
Prairie Ridge 3 2015 Fall	35.8104	-78.7149	2016-02-25 19:01:24	2016-02-25 19:01:26	Eastern Gray Squirrel	Sciurus carolinensis	1	Prairie Ridge 2015 Fall		6	d18495	d18495s61
Prairie Ridge 3 2015 Fall	35.8104	-78.7149	2016-02-26 08:01:14	2016-02-26 08:01:17	Eastern Gray Squirrel	Sciurus carolinensis	2	Prairie Ridge 2015 Fall		6	d18495	d18495s62
Prairie Ridge 3 2015 Fall	35.8104	-78.7149	2016-02-26 08:04:19	2016-02-26 08:05:26	Eastern Gray Squirrel	Sciurus carolinensis	2	Prairie Ridge 2015 Fall		6	d18495	d18495s63
Prairie Ridge 3 2015 Fall	35.8104	-78.7149	2016-02-27 07:43:44	2016-02-27 07:43:50	Eastern Gray Squirrel	Sciurus carolinensis	1	Prairie Ridge 2015 Fall		6	d18495	d18495s64
Prairie Ridge 3 2015 Fall	35.8104	-78.7149	2016-02-27 08:30:29	2016-02-27 08:30:32	Eastern Gray Squirrel	Sciurus carolinensis	1	Prairie Ridge 2015 Fall		6	d18495	d18495s65
Prairie Ridge 3 2015 Fall	35.8104	-78.7149	2016-02-27 18:13:57	2016-02-27 18:14:04	Eastern Gray Squirrel	Sciurus carolinensis	1	Prairie Ridge 2015 Fall		6	d18495	d18495s66
Prairie Ridge 3 2015 Fall	35.8104	-78.7149	2016-02-28 07:48:11	2016-02-28 07:48:16	Eastern Gray Squirrel	Sciurus carolinensis	1	Prairie Ridge 2015 Fall		6	d18495	d18495s67
Prairie Ridge 3 2015 Fall	35.8104	-78.7149	2016-02-28 07:51:03	2016-02-28 07:51:05	Eastern Gray Squirrel	Sciurus carolinensis	1	Prairie Ridge 2015 Fall		6	d18495	d18495s68
Prairie Ridge 3 2015 Fall	35.8104	-78.7149	2016-02-28 09:23:17	2016-02-28 09:23:20	Eastern Gray Squirrel	Sciurus carolinensis	1	Prairie Ridge 2015 Fall		6	d18495	d18495s69
Prairie Ridge 3 2015 Fall	35.8104	-78.7149	2016-02-28 09:33:56	2016-02-28 09:34:03	Eastern Gray Squirrel	Sciurus carolinensis	1	Prairie Ridge 2015 Fall		6	d18495	d18495s70
Prairie Ridge 3 2015 Fall	35.8104	-78.7149	2016-02-28 18:32:01	2016-02-28 18:32:14	Eastern Gray Squirrel	Sciurus carolinensis	1	Prairie Ridge 2015 Fall		6	d18495	d18495s71
Prairie Ridge 3 2015 Fall	35.8104	-78.7149	2016-02-28 18:40:44	2016-02-28 18:40:46	Eastern Gray Squirrel	Sciurus carolinensis	1	Prairie Ridge 2015 Fall		6	d18495	d18495s72
Prairie Ridge 3 2015 Fall	35.8104	-78.7149	2016-02-28 18:55:00	2016-02-28 18:55:03	Eastern Gray Squirrel	Sciurus carolinensis	1	Prairie Ridge 2015 Fall		6	d18495	d18495s73
Prairie Ridge 3 2015 Fall	35.8104	-78.7149	2016-02-29 03:04:29	2016-02-29 03:04:35	White-tailed Deer	Odocoileus virginianus	1	Prairie Ridge 2015 Fall		6	d18495	d18495s74
Prairie Ridge 3 2015 Fall	35.8104	-78.7149	2016-02-29 03:14:03	2016-02-29 03:14:58	White-tailed Deer	Odocoileus virginianus	4	Prairie Ridge 2015 Fall		6	d18495	d18495s75
Prairie Ridge 3 2015 Fall	35.8104	-78.7149	2016-03-01 08:28:38	2016-03-01 08:28:47	Eastern Gray Squirrel	Sciurus carolinensis	1	Prairie Ridge 2015 Fall		6	d18495	d18495s76
Prairie Ridge 3 2015 Fall	35.8104	-78.7149	2016-03-02 05:49:17	2016-03-02 05:49:23	Eastern Cottontail	Sylvilagus floridanus	1	Prairie Ridge 2015 Fall		6	d18495	d18495s77
Prairie Ridge 3 2015 Fall	35.8104	-78.7149	2016-03-02 07:41:53	2016-03-02 07:41:55	Eastern Gray Squirrel	Sciurus carolinensis	1	Prairie Ridge 2015 Fall		6	d18495	d18495s78
Prairie Ridge 3 2015 Fall	35.8104	-78.7149	2016-03-02 08:11:00	2016-03-02 08:11:10	Eastern Gray Squirrel	Sciurus carolinensis	1	Prairie Ridge 2015 Fall		6	d18495	d18495s79
Prairie Ridge 3 2015 Fall	35.8104	-78.7149	2016-03-02 08:37:42	2016-03-02 08:37:44	Eastern Gray Squirrel	Sciurus carolinensis	1	Prairie Ridge 2015 Fall		6	d18495	d18495s80
Prairie Ridge 3 2015 Fall	35.8104	-78.7149	2016-03-03 09:20:23	2016-03-03 09:20:25	Eastern Gray Squirrel	Sciurus carolinensis	1	Prairie Ridge 2015 Fall		6	d18495	d18495s81
Prairie Ridge 3 2015 Fall	35.8104	-78.7149	2016-03-03 16:50:05	2016-03-03 16:50:40	Eastern Gray Squirrel	Sciurus carolinensis	1	Prairie Ridge 2015 Fall		6	d18495	d18495s82
Prairie Ridge 3 2015 Fall	35.8104	-78.7149	2016-03-04 08:39:22	2016-03-04 08:39:25	Eastern Gray Squirrel	Sciurus carolinensis	1	Prairie Ridge 2015 Fall		6	d18495	d18495s83
Prairie Ridge 3 2015 Fall	35.8104	-78.7149	2016-03-04 08:41:35	2016-03-04 08:41:37	Eastern Gray Squirrel	Sciurus carolinensis	1	Prairie Ridge 2015 Fall		6	d18495	d18495s84
Prairie Ridge 3 2015 Fall	35.8104	-78.7149	2016-03-04 08:45:48	2016-03-04 08:46:00	Eastern Gray Squirrel	Sciurus carolinensis	1	Prairie Ridge 2015 Fall		6	d18495	d18495s85
Prairie Ridge 3 2015 Fall	35.8104	-78.7149	2016-03-04 09:33:03	2016-03-04 09:33:07	Eastern Gray Squirrel	Sciurus carolinensis	1	Prairie Ridge 2015 Fall		6	d18495	d18495s86
Prairie Ridge 3 2015 Fall	35.8104	-78.7149	2016-03-04 18:07:46	2016-03-04 18:07:52	Eastern Gray Squirrel	Sciurus carolinensis	1	Prairie Ridge 2015 Fall		6	d18495	d18495s87
Prairie Ridge 3 2015 Fall	35.8104	-78.7149	2016-03-04 18:13:41	2016-03-04 18:13:59	Eastern Gray Squirrel	Sciurus carolinensis	1	Prairie Ridge 2015 Fall		6	d18495	d18495s88
Prairie Ridge 3 2015 Fall	35.8104	-78.7149	2016-03-06 12:15:41	2016-03-06 12:15:44	Eastern Gray Squirrel	Sciurus carolinensis	1	Prairie Ridge 2015 Fall		6	d18495	d18495s89
Prairie Ridge 3 2015 Fall	35.8104	-78.7149	2016-03-06 12:40:48	2016-03-06 12:40:55	Eastern Gray Squirrel	Sciurus carolinensis	1	Prairie Ridge 2015 Fall		6	d18495	d18495s90
Prairie Ridge 3 2015 Fall	35.8104	-78.7149	2016-03-06 12:42:25	2016-03-06 12:42:27	Eastern Gray Squirrel	Sciurus carolinensis	1	Prairie Ridge 2015 Fall		6	d18495	d18495s91
Prairie Ridge 3 2015 Fall	35.8104	-78.7149	2016-03-06 18:39:00	2016-03-06 18:39:02	Eastern Gray Squirrel	Sciurus carolinensis	1	Prairie Ridge 2015 Fall		6	d18495	d18495s92
Prairie Ridge 3 2015 Fall	35.8104	-78.7149	2016-03-06 18:48:33	2016-03-06 18:48:35	Eastern Gray Squirrel	Sciurus carolinensis	1	Prairie Ridge 2015 Fall		6	d18495	d18495s93
Prairie Ridge 3 2015 Fall	35.8104	-78.7149	2016-03-06 18:50:53	2016-03-06 18:50:55	Eastern Gray Squirrel	Sciurus carolinensis	1	Prairie Ridge 2015 Fall		6	d18495	d18495s94
Prairie Ridge 3 2015 Fall	35.8104	-78.7149	2016-03-07 04:52:04	2016-03-07 04:52:06	Coyote	Canis latrans	1	Prairie Ridge 2015 Fall		6	d18495	d18495s95
Prairie Ridge 3 2015 Fall	35.8104	-78.7149	2016-03-07 08:20:55	2016-03-07 08:20:58	Eastern Gray Squirrel	Sciurus carolinensis	1	Prairie Ridge 2015 Fall		6	d18495	d18495s96
Prairie Ridge 3 2015 Fall	35.8104	-78.7149	2016-03-07 17:56:45	2016-03-07 17:56:51	Eastern Gray Squirrel	Sciurus carolinensis	1	Prairie Ridge 2015 Fall		6	d18495	d18495s97
Prairie Ridge 3 2015 Fall	35.8104	-78.7149	2016-03-08 09:38:34	2016-03-08 09:38:36	Eastern Gray Squirrel	Sciurus carolinensis	1	Prairie Ridge 2015 Fall		6	d18495	d18495s98
Prairie Ridge 3 2015 Fall	35.8104	-78.7149	2016-03-08 14:59:14	2016-03-08 14:59:52	Human non-staff	Homo sapiens	3	Prairie Ridge 2015 Fall		6	d18495	d18495s99
Prairie Ridge 3 2015 Fall	35.8104	-78.7149	2016-03-09 00:58:02	2016-03-09 00:58:04	Coyote	Canis latrans	1	Prairie Ridge 2015 Fall		6	d18495	d18495s100
Prairie Ridge 3 2015 Fall	35.8104	-78.7149	2016-03-09 02:17:07	2016-03-09 02:17:09	Coyote	Canis latrans	1	Prairie Ridge 2015 Fall		6	d18495	d18495s101
Prairie Ridge 3 2015 Fall	35.8104	-78.7149	2016-03-09 19:04:04	2016-03-09 19:04:09	Eastern Gray Squirrel	Sciurus carolinensis	1	Prairie Ridge 2015 Fall		6	d18495	d18495s102
Prairie Ridge 3 2015 Fall	35.8104	-78.7149	2016-03-10 07:54:49	2016-03-10 07:54:52	Eastern Gray Squirrel	Sciurus carolinensis	1	Prairie Ridge 2015 Fall		6	d18495	d18495s103
Prairie Ridge 3 2015 Fall	35.8104	-78.7149	2016-03-10 08:42:07	2016-03-10 08:42:09	Eastern Gray Squirrel	Sciurus carolinensis	1	Prairie Ridge 2015 Fall		6	d18495	d18495s104
Prairie Ridge 3 2015 Fall	35.8104	-78.7149	2016-03-10 16:47:12	2016-03-10 16:47:14	Eastern Gray Squirrel	Sciurus carolinensis	1	Prairie Ridge 2015 Fall		6	d18495	d18495s105
Prairie Ridge 3 2015 Fall	35.8104	-78.7149	2016-03-11 04:14:50	2016-03-11 04:14:52	Virginia Opossum	Didelphis virginiana	1	Prairie Ridge 2015 Fall		6	d18495	d18495s106
Prairie Ridge 3 2015 Fall	35.8104	-78.7149	2016-03-11 07:57:43	2016-03-11 07:57:46	No Animal	No Animal	1	Prairie Ridge 2015 Fall		6	d18495	d18495s107
Prairie Ridge 3 2015 Fall	35.8104	-78.7149	2016-03-11 17:19:53	2016-03-11 17:19:56	Eastern Gray Squirrel	Sciurus carolinensis	1	Prairie Ridge 2015 Fall		6	d18495	d18495s108
Prairie Ridge 3 2015 Fall	35.8104	-78.7149	2016-03-11 18:04:12	2016-03-11 18:04:15	Eastern Gray Squirrel	Sciurus carolinensis	1	Prairie Ridge 2015 Fall		6	d18495	d18495s109
Prairie Ridge 3 2015 Fall	35.8104	-78.7149	2016-03-12 07:47:31	2016-03-12 07:47:34	Eastern Gray Squirrel	Sciurus carolinensis	1	Prairie Ridge 2015 Fall		6	d18495	d18495s110
Prairie Ridge 3 2015 Fall	35.8104	-78.7149	2016-03-13 11:50:38	2016-03-13 11:50:40	Eastern Gray Squirrel	Sciurus carolinensis	1	Prairie Ridge 2015 Fall		6	d18495	d18495s111
Prairie Ridge 3 2015 Fall	35.8104	-78.7149	2016-03-13 14:20:18	2016-03-13 14:20:20	Eastern Gray Squirrel	Sciurus carolinensis	1	Prairie Ridge 2015 Fall		6	d18495	d18495s112
Prairie Ridge 3 2015 Fall	35.8104	-78.7149	2016-03-14 09:08:59	2016-03-14 09:09:01	Eastern Gray Squirrel	Sciurus carolinensis	1	Prairie Ridge 2015 Fall		6	d18495	d18495s113
Prairie Ridge 3 2015 Fall	35.8104	-78.7149	2016-03-14 18:05:15	2016-03-14 18:05:17	Eastern Gray Squirrel	Sciurus carolinensis	1	Prairie Ridge 2015 Fall		6	d18495	d18495s114
Prairie Ridge 3 2015 Fall	35.8104	-78.7149	2016-03-14 18:36:07	2016-03-14 18:36:09	Eastern Gray Squirrel	Sciurus carolinensis	1	Prairie Ridge 2015 Fall		6	d18495	d18495s115
Prairie Ridge 3 2015 Fall	35.8104	-78.7149	2016-03-14 18:37:32	2016-03-14 18:37:34	Eastern Gray Squirrel	Sciurus carolinensis	1	Prairie Ridge 2015 Fall		6	d18495	d18495s116
Prairie Ridge 3 2015 Fall	35.8104	-78.7149	2016-03-14 18:43:51	2016-03-14 18:43:54	Eastern Gray Squirrel	Sciurus carolinensis	1	Prairie Ridge 2015 Fall		6	d18495	d18495s117
Prairie Ridge 3 2015 Fall	35.8104	-78.7149	2016-03-14 21:30:21	2016-03-14 21:30:23	Coyote	Canis latrans	1	Prairie Ridge 2015 Fall		6	d18495	d18495s118
Prairie Ridge 3 2015 Fall	35.8104	-78.7149	2016-03-15 02:49:43	2016-03-15 02:49:45	Eastern Cottontail	Sylvilagus floridanus	1	Prairie Ridge 2015 Fall		6	d18495	d18495s119
Prairie Ridge 3 2015 Fall	35.8104	-78.7149	2016-03-15 11:01:55	2016-03-15 11:03:13	Eastern Gray Squirrel	Sciurus carolinensis	1	Prairie Ridge 2015 Fall		6	d18495	d18495s120
Prairie Ridge 3 2015 Fall	35.8104	-78.7149	2016-03-17 02:54:03	2016-03-17 02:54:40	Virginia Opossum	Didelphis virginiana	1	Prairie Ridge 2015 Fall		6	d18495	d18495s121
Prairie Ridge 3 2015 Fall	35.8104	-78.7149	2016-03-17 15:17:31	2016-03-17 15:17:33	Eastern Gray Squirrel	Sciurus carolinensis	1	Prairie Ridge 2015 Fall		6	d18495	d18495s122
Prairie Ridge 3 2015 Fall	35.8104	-78.7149	2016-03-17 16:19:06	2016-03-17 16:19:09	Eastern Gray Squirrel	Sciurus carolinensis	1	Prairie Ridge 2015 Fall		6	d18495	d18495s123
Prairie Ridge 3 2015 Fall	35.8104	-78.7149	2016-03-18 17:10:22	2016-03-18 17:10:44	Eastern Gray Squirrel	Sciurus carolinensis	1	Prairie Ridge 2015 Fall		6	d18495	d18495s124
Prairie Ridge 3 2015 Fall	35.8104	-78.7149	2016-03-18 18:36:32	2016-03-18 18:36:41	Eastern Gray Squirrel	Sciurus carolinensis	1	Prairie Ridge 2015 Fall		6	d18495	d18495s125
Prairie Ridge 3 2015 Fall	35.8104	-78.7149	2016-03-18 18:47:22	2016-03-18 18:47:25	Other Bird species	Other Bird species	1	Prairie Ridge 2015 Fall		6	d18495	d18495s126
Prairie Ridge 3 2015 Fall	35.8104	-78.7149	2016-03-18 19:19:07	2016-03-18 19:19:09	Eastern Cottontail	Sylvilagus floridanus	1	Prairie Ridge 2015 Fall		6	d18495	d18495s127
Prairie Ridge 3 2015 Fall	35.8104	-78.7149	2016-03-19 12:23:28	2016-03-19 12:23:30	Eastern Gray Squirrel	Sciurus carolinensis	1	Prairie Ridge 2015 Fall		6	d18495	d18495s128
Prairie Ridge 3 2015 Fall	35.8104	-78.7149	2016-03-19 12:25:45	2016-03-19 12:25:47	Eastern Gray Squirrel	Sciurus carolinensis	1	Prairie Ridge 2015 Fall		6	d18495	d18495s129
Prairie Ridge 3 2015 Fall	35.8104	-78.7149	2016-03-19 12:55:06	2016-03-19 12:55:49	Eastern Gray Squirrel	Sciurus carolinensis	1	Prairie Ridge 2015 Fall		6	d18495	d18495s130
Prairie Ridge 3 2015 Fall	35.8104	-78.7149	2016-03-19 14:01:14	2016-03-19 14:01:16	Eastern Gray Squirrel	Sciurus carolinensis	1	Prairie Ridge 2015 Fall		6	d18495	d18495s131
Prairie Ridge 3 2015 Fall	35.8104	-78.7149	2016-03-19 16:44:33	2016-03-19 16:44:35	Eastern Gray Squirrel	Sciurus carolinensis	1	Prairie Ridge 2015 Fall		6	d18495	d18495s132
Prairie Ridge 3 2015 Fall	35.8104	-78.7149	2016-03-19 19:03:27	2016-03-19 19:03:30	White-tailed Deer	Odocoileus virginianus	1	Prairie Ridge 2015 Fall		6	d18495	d18495s133
Prairie Ridge 3 2015 Fall	35.8104	-78.7149	2016-03-19 20:25:45	2016-03-19 20:26:01	White-tailed Deer	Odocoileus virginianus	1	Prairie Ridge 2015 Fall		6	d18495	d18495s134
Prairie Ridge 3 2015 Fall	35.8104	-78.7149	2016-03-19 20:27:28	2016-03-19 20:27:32	White-tailed Deer	Odocoileus virginianus	1	Prairie Ridge 2015 Fall		6	d18495	d18495s135
Prairie Ridge 3 2015 Fall	35.8104	-78.7149	2016-03-20 03:46:42	2016-03-20 03:46:44	Domestic Cat	Felis catus	1	Prairie Ridge 2015 Fall		6	d18495	d18495s136
Prairie Ridge 3 2015 Fall	35.8104	-78.7149	2016-03-20 15:31:50	2016-03-20 15:31:52	Eastern Gray Squirrel	Sciurus carolinensis	1	Prairie Ridge 2015 Fall		6	d18495	d18495s137
Prairie Ridge 3 2015 Fall	35.8104	-78.7149	2016-03-21 14:51:13	2016-03-21 14:51:34	Eastern Gray Squirrel	Sciurus carolinensis	1	Prairie Ridge 2015 Fall		6	d18495	d18495s138
Prairie Ridge 3 2015 Fall	35.8104	-78.7149	2016-03-21 15:16:58	2016-03-21 15:17:00	Eastern Gray Squirrel	Sciurus carolinensis	1	Prairie Ridge 2015 Fall		6	d18495	d18495s139
Prairie Ridge 3 2015 Fall	35.8104	-78.7149	2016-03-21 15:20:34	2016-03-21 15:20:36	Eastern Gray Squirrel	Sciurus carolinensis	1	Prairie Ridge 2015 Fall		6	d18495	d18495s140
Prairie Ridge 3 2015 Fall	35.8104	-78.7149	2016-03-21 20:30:23	2016-03-21 20:30:25	Coyote	Canis latrans	1	Prairie Ridge 2015 Fall		6	d18495	d18495s141
Prairie Ridge 3 2015 Fall	35.8104	-78.7149	2016-03-21 23:41:13	2016-03-21 23:42:39	White-tailed Deer	Odocoileus virginianus	2	Prairie Ridge 2015 Fall		6	d18495	d18495s142
Prairie Ridge 3 2015 Fall	35.8104	-78.7149	2016-03-22 13:56:28	2016-03-22 13:56:30	Eastern Gray Squirrel	Sciurus carolinensis	1	Prairie Ridge 2015 Fall		6	d18495	d18495s143
Prairie Ridge 3 2015 Fall	35.8104	-78.7149	2016-03-22 13:58:03	2016-03-22 13:58:05	Eastern Gray Squirrel	Sciurus carolinensis	1	Prairie Ridge 2015 Fall		6	d18495	d18495s144
Prairie Ridge 3 2015 Fall	35.8104	-78.7149	2016-03-22 17:05:37	2016-03-22 17:05:59	Eastern Gray Squirrel	Sciurus carolinensis	1	Prairie Ridge 2015 Fall		6	d18495	d18495s145
Prairie Ridge 3 2015 Fall	35.8104	-78.7149	2016-03-22 17:56:43	2016-03-22 17:56:46	Eastern Gray Squirrel	Sciurus carolinensis	1	Prairie Ridge 2015 Fall		6	d18495	d18495s146
Prairie Ridge 3 2015 Fall	35.8104	-78.7149	2016-03-22 18:58:25	2016-03-22 18:58:27	Eastern Gray Squirrel	Sciurus carolinensis	1	Prairie Ridge 2015 Fall		6	d18495	d18495s147
Prairie Ridge 3 2015 Fall	35.8104	-78.7149	2016-03-23 09:00:09	2016-03-23 09:00:11	Eastern Gray Squirrel	Sciurus carolinensis	1	Prairie Ridge 2015 Fall		6	d18495	d18495s148
Prairie Ridge 3 2015 Fall	35.8104	-78.7149	2016-03-23 17:30:08	2016-03-23 17:30:10	Eastern Gray Squirrel	Sciurus carolinensis	1	Prairie Ridge 2015 Fall		6	d18495	d18495s149
Prairie Ridge 3 2015 Fall	35.8104	-78.7149	2016-03-24 08:43:25	2016-03-24 08:43:27	Eastern Gray Squirrel	Sciurus carolinensis	1	Prairie Ridge 2015 Fall		6	d18495	d18495s150
Prairie Ridge 3 2015 Fall	35.8104	-78.7149	2016-03-25 06:36:38	2016-03-25 06:36:40	Eastern Cottontail	Sylvilagus floridanus	1	Prairie Ridge 2015 Fall		6	d18495	d18495s151
Prairie Ridge 3 2015 Fall	35.8104	-78.7149	2016-03-25 06:51:14	2016-03-25 06:51:16	Eastern Cottontail	Sylvilagus floridanus	1	Prairie Ridge 2015 Fall		6	d18495	d18495s152
Prairie Ridge 3 2015 Fall	35.8104	-78.7149	2016-03-25 08:54:08	2016-03-25 08:54:18	Eastern Gray Squirrel	Sciurus carolinensis	1	Prairie Ridge 2015 Fall		6	d18495	d18495s153
Prairie Ridge 3 2015 Fall	35.8104	-78.7149	2016-03-25 13:20:54	2016-03-25 13:20:57	Eastern Gray Squirrel	Sciurus carolinensis	1	Prairie Ridge 2015 Fall		6	d18495	d18495s154
Prairie Ridge 3 2015 Fall	35.8104	-78.7149	2016-03-25 15:39:08	2016-03-25 15:39:10	Eastern Gray Squirrel	Sciurus carolinensis	1	Prairie Ridge 2015 Fall		6	d18495	d18495s155
Prairie Ridge 3 2015 Fall	35.8104	-78.7149	2016-03-25 17:42:38	2016-03-25 17:42:45	Eastern Gray Squirrel	Sciurus carolinensis	1	Prairie Ridge 2015 Fall		6	d18495	d18495s156
Prairie Ridge 3 2015 Fall	35.8104	-78.7149	2016-03-25 22:58:14	2016-03-25 22:58:23	Eastern Cottontail	Sylvilagus floridanus	1	Prairie Ridge 2015 Fall		6	d18495	d18495s157
Prairie Ridge 3 2015 Fall	35.8104	-78.7149	2016-03-26 08:42:19	2016-03-26 08:42:21	Eastern Gray Squirrel	Sciurus carolinensis	1	Prairie Ridge 2015 Fall		6	d18495	d18495s158
Prairie Ridge 3 2015 Fall	35.8104	-78.7149	2016-03-26 08:45:54	2016-03-26 08:45:56	Eastern Gray Squirrel	Sciurus carolinensis	1	Prairie Ridge 2015 Fall		6	d18495	d18495s159
Prairie Ridge 3 2015 Fall	35.8104	-78.7149	2016-03-26 08:57:52	2016-03-26 08:57:54	Eastern Gray Squirrel	Sciurus carolinensis	1	Prairie Ridge 2015 Fall		6	d18495	d18495s160
Prairie Ridge 3 2015 Fall	35.8104	-78.7149	2016-03-26 15:18:59	2016-03-26 15:19:01	Eastern Gray Squirrel	Sciurus carolinensis	1	Prairie Ridge 2015 Fall		6	d18495	d18495s161
Prairie Ridge 3 2015 Fall	35.8104	-78.7149	2016-03-26 15:23:12	2016-03-26 15:23:35	Eastern Gray Squirrel	Sciurus carolinensis	1	Prairie Ridge 2015 Fall		6	d18495	d18495s162
Prairie Ridge 3 2015 Fall	35.8104	-78.7149	2016-03-26 15:29:04	2016-03-26 15:29:06	Eastern Gray Squirrel	Sciurus carolinensis	1	Prairie Ridge 2015 Fall		6	d18495	d18495s163
Prairie Ridge 3 2015 Fall	35.8104	-78.7149	2016-03-26 17:18:51	2016-03-26 17:19:03	Eastern Gray Squirrel	Sciurus carolinensis	1	Prairie Ridge 2015 Fall		6	d18495	d18495s164
Prairie Ridge 3 2015 Fall	35.8104	-78.7149	2016-03-26 18:58:04	2016-03-26 18:58:10	Eastern Gray Squirrel	Sciurus carolinensis	1	Prairie Ridge 2015 Fall		6	d18495	d18495s165
Prairie Ridge 3 2015 Fall	35.8104	-78.7149	2016-03-26 23:24:42	2016-03-26 23:24:44	Eastern Cottontail	Sylvilagus floridanus	1	Prairie Ridge 2015 Fall		6	d18495	d18495s166
Prairie Ridge 3 2015 Fall	35.8104	-78.7149	2016-03-27 01:28:53	2016-03-27 01:28:55	Coyote	Canis latrans	1	Prairie Ridge 2015 Fall		6	d18495	d18495s167
Prairie Ridge 3 2015 Fall	35.8104	-78.7149	2016-03-27 10:45:02	2016-03-27 10:45:07	Eastern Gray Squirrel	Sciurus carolinensis	1	Prairie Ridge 2015 Fall		6	d18495	d18495s168
Prairie Ridge 3 2015 Fall	35.8104	-78.7149	2016-03-27 16:51:24	2016-03-27 16:51:30	Eastern Gray Squirrel	Sciurus carolinensis	2	Prairie Ridge 2015 Fall		6	d18495	d18495s169
Prairie Ridge 3 2015 Fall	35.8104	-78.7149	2016-03-27 16:53:43	2016-03-27 16:53:51	Eastern Gray Squirrel	Sciurus carolinensis	1	Prairie Ridge 2015 Fall		6	d18495	d18495s170
Prairie Ridge 3 2015 Fall	35.8104	-78.7149	2016-03-28 02:56:18	2016-03-28 02:56:20	Eastern Cottontail	Sylvilagus floridanus	1	Prairie Ridge 2015 Fall		6	d18495	d18495s171
Prairie Ridge 3 2015 Fall	35.8104	-78.7149	2016-03-28 14:30:26	2016-03-28 14:30:28	Eastern Gray Squirrel	Sciurus carolinensis	1	Prairie Ridge 2015 Fall		6	d18495	d18495s172
Prairie Ridge 3 2015 Fall	35.8104	-78.7149	2016-03-28 15:23:08	2016-03-28 15:23:21	Eastern Gray Squirrel	Sciurus carolinensis	1	Prairie Ridge 2015 Fall		6	d18495	d18495s173
Prairie Ridge 3 2015 Fall	35.8104	-78.7149	2016-03-28 18:26:37	2016-03-28 18:26:39	Eastern Gray Squirrel	Sciurus carolinensis	1	Prairie Ridge 2015 Fall		6	d18495	d18495s174
Prairie Ridge 3 2015 Fall	35.8104	-78.7149	2016-03-28 19:33:20	2016-03-28 19:33:23	Eastern Gray Squirrel	Sciurus carolinensis	1	Prairie Ridge 2015 Fall		6	d18495	d18495s175
Prairie Ridge 3 2015 Fall	35.8104	-78.7149	2016-03-29 16:46:23	2016-03-29 16:46:29	Eastern Gray Squirrel	Sciurus carolinensis	2	Prairie Ridge 2015 Fall		6	d18495	d18495s176
Prairie Ridge 3 2015 Fall	35.8104	-78.7149	2016-03-29 18:22:44	2016-03-29 18:23:32	Eastern Gray Squirrel	Sciurus carolinensis	1	Prairie Ridge 2015 Fall		6	d18495	d18495s177
Prairie Ridge 3 2015 Fall	35.8104	-78.7149	2016-03-29 19:30:10	2016-03-29 19:30:17	Eastern Gray Squirrel	Sciurus carolinensis	1	Prairie Ridge 2015 Fall		6	d18495	d18495s178
Prairie Ridge 3 2015 Fall	35.8104	-78.7149	2016-03-30 02:03:47	2016-03-30 02:03:49	Coyote	Canis latrans	1	Prairie Ridge 2015 Fall		6	d18495	d18495s179
Prairie Ridge 3 2015 Fall	35.8104	-78.7149	2016-04-01 15:49:06	2016-04-01 15:49:08	Eastern Gray Squirrel	Sciurus carolinensis	1	Prairie Ridge 2015 Fall		6	d18495	d18495s180
Prairie Ridge 3 2015 Fall	35.8104	-78.7149	2016-04-01 19:05:11	2016-04-01 19:06:55	White-tailed Deer	Odocoileus virginianus	3	Prairie Ridge 2015 Fall		6	d18495	d18495s181
Prairie Ridge 3 2015 Fall	35.8104	-78.7149	2016-04-01 21:09:40	2016-04-01 21:09:42	White-tailed Deer	Odocoileus virginianus	2	Prairie Ridge 2015 Fall		6	d18495	d18495s182
Prairie Ridge 3 2015 Fall	35.8104	-78.7149	2016-04-01 21:15:07	2016-04-01 21:15:13	Coyote	Canis latrans	1	Prairie Ridge 2015 Fall		6	d18495	d18495s183
Prairie Ridge 3 2015 Fall	35.8104	-78.7149	2016-04-01 23:22:05	2016-04-01 23:22:12	Eastern Cottontail	Sylvilagus floridanus	1	Prairie Ridge 2015 Fall		6	d18495	d18495s184
Prairie Ridge 3 2015 Fall	35.8104	-78.7149	2016-04-02 12:23:22	2016-04-02 12:24:24	Eastern Gray Squirrel	Sciurus carolinensis	1	Prairie Ridge 2015 Fall		6	d18495	d18495s185
Prairie Ridge 3 2015 Fall	35.8104	-78.7149	2016-04-03 02:15:42	2016-04-03 02:15:44	Coyote	Canis latrans	1	Prairie Ridge 2015 Fall		6	d18495	d18495s186
Prairie Ridge 3 2015 Fall	35.8104	-78.7149	2016-04-03 10:41:04	2016-04-03 10:41:06	Other Bird species	Other Bird species	1	Prairie Ridge 2015 Fall		6	d18495	d18495s187
Prairie Ridge 3 2015 Fall	35.8104	-78.7149	2016-04-05 12:54:22	2016-04-05 12:55:19	Eastern Gray Squirrel	Sciurus carolinensis	1	Prairie Ridge 2015 Fall		6	d18495	d18495s188
Prairie Ridge 3 2015 Fall	35.8104	-78.7149	2016-04-05 12:58:07	2016-04-05 12:58:09	Eastern Gray Squirrel	Sciurus carolinensis	1	Prairie Ridge 2015 Fall		6	d18495	d18495s189
Prairie Ridge 3 2015 Fall	35.8104	-78.7149	2016-04-05 20:10:16	2016-04-05 20:10:28	White-tailed Deer	Odocoileus virginianus	1	Prairie Ridge 2015 Fall		6	d18495	d18495s190
Prairie Ridge 3 2015 Fall	35.8104	-78.7149	2016-04-09 11:20:39	2016-04-09 11:21:32	Human non-staff	Homo sapiens	3	Prairie Ridge 2015 Fall		6	d18495	d18495s191
Prairie Ridge 3 2015 Fall	35.8104	-78.7149	2016-04-09 19:14:59	2016-04-09 19:15:02	Other Bird species	Other Bird species	1	Prairie Ridge 2015 Fall		6	d18495	d18495s192
Prairie Ridge 3 2015 Fall	35.8104	-78.7149	2016-04-09 20:11:40	2016-04-09 20:11:42	No Animal	No Animal	1	Prairie Ridge 2015 Fall		6	d18495	d18495s193
Prairie Ridge 3 2015 Fall	35.8104	-78.7149	2016-04-10 07:09:23	2016-04-10 07:09:26	Eastern Gray Squirrel	Sciurus carolinensis	1	Prairie Ridge 2015 Fall		6	d18495	d18495s194
Prairie Ridge 3 2015 Fall	35.8104	-78.7149	2016-04-10 16:41:03	2016-04-10 16:41:25	Eastern Gray Squirrel	Sciurus carolinensis	1	Prairie Ridge 2015 Fall		6	d18495	d18495s195
Prairie Ridge 3 2015 Fall	35.8104	-78.7149	2016-04-11 06:49:22	2016-04-11 06:49:24	Eastern Gray Squirrel	Sciurus carolinensis	1	Prairie Ridge 2015 Fall		6	d18495	d18495s196
Prairie Ridge 3 2015 Fall	35.8104	-78.7149	2016-04-12 13:46:06	2016-04-12 13:46:12	Eastern Gray Squirrel	Sciurus carolinensis	1	Prairie Ridge 2015 Fall		6	d18495	d18495s197
Prairie Ridge 3 2015 Fall	35.8104	-78.7149	2016-04-12 19:36:18	2016-04-12 19:36:20	Eastern Gray Squirrel	Sciurus carolinensis	1	Prairie Ridge 2015 Fall		6	d18495	d18495s198
Prairie Ridge 3 2015 Fall	35.8104	-78.7149	2016-04-13 04:28:21	2016-04-13 04:28:23	Coyote	Canis latrans	1	Prairie Ridge 2015 Fall		6	d18495	d18495s199
Prairie Ridge 3 2015 Fall	35.8104	-78.7149	2016-04-13 07:41:28	2016-04-13 07:41:30	Eastern Gray Squirrel	Sciurus carolinensis	1	Prairie Ridge 2015 Fall		6	d18495	d18495s200
Prairie Ridge 3 2015 Fall	35.8104	-78.7149	2016-04-13 14:43:58	2016-04-13 14:44:01	Eastern Gray Squirrel	Sciurus carolinensis	1	Prairie Ridge 2015 Fall		6	d18495	d18495s201
Prairie Ridge 3 2015 Fall	35.8104	-78.7149	2016-04-13 15:26:12	2016-04-13 15:26:29	Eastern Gray Squirrel	Sciurus carolinensis	1	Prairie Ridge 2015 Fall		6	d18495	d18495s202
Prairie Ridge 3 2015 Fall	35.8104	-78.7149	2016-04-13 19:20:45	2016-04-13 19:20:51	White-tailed Deer	Odocoileus virginianus	1	Prairie Ridge 2015 Fall		6	d18495	d18495s203
Prairie Ridge 3 2015 Fall	35.8104	-78.7149	2016-04-14 09:12:18	2016-04-14 09:12:30	Eastern Gray Squirrel	Sciurus carolinensis	1	Prairie Ridge 2015 Fall		6	d18495	d18495s204
Prairie Ridge 3 2015 Fall	35.8104	-78.7149	2016-04-14 15:26:59	2016-04-14 15:27:01	American Crow	Corvus brachyrhynchos	1	Prairie Ridge 2015 Fall		6	d18495	d18495s205
Prairie Ridge 3 2015 Fall	35.8104	-78.7149	2016-04-14 15:52:00	2016-04-14 15:53:01	Eastern Gray Squirrel	Sciurus carolinensis	2	Prairie Ridge 2015 Fall		6	d18495	d18495s206
Prairie Ridge 3 2015 Fall	35.8104	-78.7149	2016-04-14 16:08:43	2016-04-14 16:08:45	Eastern Gray Squirrel	Sciurus carolinensis	1	Prairie Ridge 2015 Fall		6	d18495	d18495s207
Prairie Ridge 3 2015 Fall	35.8104	-78.7149	2016-04-15 08:06:39	2016-04-15 08:06:41	No Animal	No Animal	1	Prairie Ridge 2015 Fall		6	d18495	d18495s208
Prairie Ridge 3 2015 Fall	35.8104	-78.7149	2016-04-15 13:56:04	2016-04-15 13:56:06	Human non-staff	Homo sapiens	1	Prairie Ridge 2015 Fall		6	d18495	d18495s209
Prairie Ridge 3 2015 Fall	35.8104	-78.7149	2016-04-15 14:04:20	2016-04-15 14:04:22	Human non-staff	Homo sapiens	1	Prairie Ridge 2015 Fall		6	d18495	d18495s210
Prairie Ridge 3 2015 Fall	35.8104	-78.7149	2016-04-15 16:33:35	2016-04-15 16:33:37	Eastern Gray Squirrel	Sciurus carolinensis	1	Prairie Ridge 2015 Fall		6	d18495	d18495s211
Prairie Ridge 3 2015 Fall	35.8104	-78.7149	2016-04-15 18:33:14	2016-04-15 18:33:17	Eastern Gray Squirrel	Sciurus carolinensis	1	Prairie Ridge 2015 Fall		6	d18495	d18495s212
Prairie Ridge 3 2015 Fall	35.8104	-78.7149	2016-04-16 02:44:59	2016-04-16 02:46:00	Eastern Cottontail	Sylvilagus floridanus	2	Prairie Ridge 2015 Fall		6	d18495	d18495s213
Prairie Ridge 3 2015 Fall	35.8104	-78.7149	2016-04-16 02:57:11	2016-04-16 02:57:16	Eastern Cottontail	Sylvilagus floridanus	1	Prairie Ridge 2015 Fall		6	d18495	d18495s214
Prairie Ridge 3 2015 Fall	35.8104	-78.7149	2016-04-16 04:57:30	2016-04-16 04:57:32	Eastern Cottontail	Sylvilagus floridanus	1	Prairie Ridge 2015 Fall		6	d18495	d18495s215
Prairie Ridge 3 2015 Fall	35.8104	-78.7149	2016-04-16 17:51:00	2016-04-16 17:51:02	No Animal	No Animal	1	Prairie Ridge 2015 Fall		6	d18495	d18495s216
Prairie Ridge 3 2015 Fall	35.8104	-78.7149	2016-04-18 19:20:17	2016-04-18 19:20:19	White-tailed Deer	Odocoileus virginianus	1	Prairie Ridge 2015 Fall		6	d18495	d18495s217
Prairie Ridge 3 2015 Fall	35.8104	-78.7149	2016-04-19 01:49:31	2016-04-19 01:49:33	Northern Raccoon	Procyon lotor	1	Prairie Ridge 2015 Fall		6	d18495	d18495s218
Prairie Ridge 3 2015 Fall	35.8104	-78.7149	2016-04-19 13:15:43	2016-04-19 13:19:38	Camera Trapper	Camera Trapper	1	Prairie Ridge 2015 Fall		6	d18495	d18495s219
Prairie Ridge 30 2015 Fall	35.8128	-78.7139	2015-11-14 21:01:26	2015-11-14 21:02:18	White-tailed Deer	Odocoileus virginianus	1	Prairie Ridge 2015 Fall		6	d18522	d18522s1
Prairie Ridge 30 2015 Fall	35.8128	-78.7139	2015-11-15 00:01:58	2015-11-15 00:02:05	White-tailed Deer	Odocoileus virginianus	1	Prairie Ridge 2015 Fall		6	d18522	d18522s2
Prairie Ridge 30 2015 Fall	35.8128	-78.7139	2015-11-15 08:42:51	2015-11-15 08:42:59	Eastern Gray Squirrel	Sciurus carolinensis	1	Prairie Ridge 2015 Fall		6	d18522	d18522s3
Prairie Ridge 30 2015 Fall	35.8128	-78.7139	2015-11-15 08:45:38	2015-11-15 08:47:37	Eastern Gray Squirrel	Sciurus carolinensis	1	Prairie Ridge 2015 Fall		6	d18522	d18522s4
Prairie Ridge 30 2015 Fall	35.8128	-78.7139	2015-11-15 10:22:43	2015-11-15 10:26:25	Eastern Gray Squirrel	Sciurus carolinensis	1	Prairie Ridge 2015 Fall		6	d18522	d18522s5
Prairie Ridge 30 2015 Fall	35.8128	-78.7139	2015-11-15 10:27:38	2015-11-15 10:27:45	Eastern Gray Squirrel	Sciurus carolinensis	1	Prairie Ridge 2015 Fall		6	d18522	d18522s6
Prairie Ridge 30 2015 Fall	35.8128	-78.7139	2015-11-15 15:47:51	2015-11-15 15:49:39	Eastern Gray Squirrel	Sciurus carolinensis	2	Prairie Ridge 2015 Fall		6	d18522	d18522s7
Prairie Ridge 30 2015 Fall	35.8128	-78.7139	2015-11-16 00:23:53	2015-11-16 00:24:00	White-tailed Deer	Odocoileus virginianus	1	Prairie Ridge 2015 Fall		6	d18522	d18522s8
Prairie Ridge 30 2015 Fall	35.8128	-78.7139	2015-11-16 00:48:44	2015-11-16 00:48:50	White-tailed Deer	Odocoileus virginianus	1	Prairie Ridge 2015 Fall		6	d18522	d18522s9
Prairie Ridge 30 2015 Fall	35.8128	-78.7139	2015-11-16 03:50:38	2015-11-16 03:50:45	No Animal	No Animal	1	Prairie Ridge 2015 Fall		6	d18522	d18522s10
Prairie Ridge 30 2015 Fall	35.8128	-78.7139	2015-11-16 13:16:38	2015-11-16 13:18:14	Eastern Gray Squirrel	Sciurus carolinensis	2	Prairie Ridge 2015 Fall		6	d18522	d18522s11
Prairie Ridge 30 2015 Fall	35.8128	-78.7139	2015-11-16 18:50:01	2015-11-16 18:50:08	White-tailed Deer	Odocoileus virginianus	1	Prairie Ridge 2015 Fall		6	d18522	d18522s12
Prairie Ridge 30 2015 Fall	35.8128	-78.7139	2015-11-16 19:15:13	2015-11-16 19:15:49	Eastern Cottontail	Sylvilagus floridanus	1	Prairie Ridge 2015 Fall		6	d18522	d18522s13
Prairie Ridge 30 2015 Fall	35.8128	-78.7139	2015-11-16 21:44:36	2015-11-16 21:44:42	White-tailed Deer	Odocoileus virginianus	1	Prairie Ridge 2015 Fall		6	d18522	d18522s14
Prairie Ridge 30 2015 Fall	35.8128	-78.7139	2015-11-16 23:11:57	2015-11-16 23:12:16	White-tailed Deer	Odocoileus virginianus	2	Prairie Ridge 2015 Fall		6	d18522	d18522s15
Prairie Ridge 30 2015 Fall	35.8128	-78.7139	2015-11-17 00:50:31	2015-11-17 00:50:46	White-tailed Deer	Odocoileus virginianus	1	Prairie Ridge 2015 Fall		6	d18522	d18522s16
Prairie Ridge 30 2015 Fall	35.8128	-78.7139	2015-11-17 08:47:57	2015-11-17 08:50:22	Eastern Gray Squirrel	Sciurus carolinensis	1	Prairie Ridge 2015 Fall		6	d18522	d18522s17
Prairie Ridge 30 2015 Fall	35.8128	-78.7139	2015-11-17 08:51:34	2015-11-17 08:53:03	Eastern Gray Squirrel	Sciurus carolinensis	1	Prairie Ridge 2015 Fall		6	d18522	d18522s18
Prairie Ridge 30 2015 Fall	35.8128	-78.7139	2015-11-17 10:13:43	2015-11-17 10:14:53	Eastern Gray Squirrel	Sciurus carolinensis	1	Prairie Ridge 2015 Fall		6	d18522	d18522s19
Prairie Ridge 30 2015 Fall	35.8128	-78.7139	2015-11-17 10:24:18	2015-11-17 10:26:07	Eastern Gray Squirrel	Sciurus carolinensis	1	Prairie Ridge 2015 Fall		6	d18522	d18522s20
Prairie Ridge 30 2015 Fall	35.8128	-78.7139	2015-11-17 12:03:53	2015-11-17 12:04:32	Eastern Gray Squirrel	Sciurus carolinensis	1	Prairie Ridge 2015 Fall		6	d18522	d18522s21
Prairie Ridge 30 2015 Fall	35.8128	-78.7139	2015-11-17 12:17:08	2015-11-17 12:17:34	Eastern Gray Squirrel	Sciurus carolinensis	1	Prairie Ridge 2015 Fall		6	d18522	d18522s22
Prairie Ridge 30 2015 Fall	35.8128	-78.7139	2015-11-17 12:18:38	2015-11-17 12:18:46	Eastern Gray Squirrel	Sciurus carolinensis	1	Prairie Ridge 2015 Fall		6	d18522	d18522s23
Prairie Ridge 30 2015 Fall	35.8128	-78.7139	2015-11-17 14:56:59	2015-11-17 14:57:17	Eastern Gray Squirrel	Sciurus carolinensis	2	Prairie Ridge 2015 Fall		6	d18522	d18522s24
Prairie Ridge 30 2015 Fall	35.8128	-78.7139	2015-11-17 15:07:07	2015-11-17 15:08:51	Eastern Gray Squirrel	Sciurus carolinensis	2	Prairie Ridge 2015 Fall		6	d18522	d18522s25
Prairie Ridge 30 2015 Fall	35.8128	-78.7139	2015-11-17 15:10:32	2015-11-17 15:11:06	Eastern Gray Squirrel	Sciurus carolinensis	1	Prairie Ridge 2015 Fall		6	d18522	d18522s26
Prairie Ridge 30 2015 Fall	35.8128	-78.7139	2015-11-17 15:13:49	2015-11-17 15:14:24	Eastern Gray Squirrel	Sciurus carolinensis	1	Prairie Ridge 2015 Fall		6	d18522	d18522s27
Prairie Ridge 30 2015 Fall	35.8128	-78.7139	2015-11-17 15:39:05	2015-11-17 15:39:13	Eastern Gray Squirrel	Sciurus carolinensis	1	Prairie Ridge 2015 Fall		6	d18522	d18522s28
Prairie Ridge 30 2015 Fall	35.8128	-78.7139	2015-11-17 15:46:33	2015-11-17 15:47:54	Eastern Gray Squirrel	Sciurus carolinensis	1	Prairie Ridge 2015 Fall		6	d18522	d18522s29
Prairie Ridge 30 2015 Fall	35.8128	-78.7139	2015-11-17 19:07:11	2015-11-17 19:07:17	White-tailed Deer	Odocoileus virginianus	1	Prairie Ridge 2015 Fall		6	d18522	d18522s30
Prairie Ridge 30 2015 Fall	35.8128	-78.7139	2015-11-17 19:59:56	2015-11-17 20:00:03	White-tailed Deer	Odocoileus virginianus	1	Prairie Ridge 2015 Fall		6	d18522	d18522s31
Prairie Ridge 30 2015 Fall	35.8128	-78.7139	2015-11-17 20:01:26	2015-11-17 20:01:33	White-tailed Deer	Odocoileus virginianus	1	Prairie Ridge 2015 Fall		6	d18522	d18522s32
Prairie Ridge 30 2015 Fall	35.8128	-78.7139	2015-11-17 22:11:05	2015-11-17 22:12:03	White-tailed Deer	Odocoileus virginianus	2	Prairie Ridge 2015 Fall		6	d18522	d18522s33
Prairie Ridge 30 2015 Fall	35.8128	-78.7139	2015-11-18 00:14:46	2015-11-18 00:15:01	Domestic Cat	Felis catus	1	Prairie Ridge 2015 Fall		6	d18522	d18522s34
Prairie Ridge 30 2015 Fall	35.8128	-78.7139	2015-11-18 01:29:18	2015-11-18 01:29:23	Domestic Cat	Felis catus	1	Prairie Ridge 2015 Fall		6	d18522	d18522s35
Prairie Ridge 30 2015 Fall	35.8128	-78.7139	2015-11-18 11:56:27	2015-11-18 11:56:36	Eastern Gray Squirrel	Sciurus carolinensis	1	Prairie Ridge 2015 Fall		6	d18522	d18522s36
Prairie Ridge 30 2015 Fall	35.8128	-78.7139	2015-11-18 11:57:51	2015-11-18 11:58:00	Eastern Gray Squirrel	Sciurus carolinensis	1	Prairie Ridge 2015 Fall		6	d18522	d18522s37
Prairie Ridge 30 2015 Fall	35.8128	-78.7139	2015-11-18 11:59:27	2015-11-18 11:59:48	Eastern Gray Squirrel	Sciurus carolinensis	1	Prairie Ridge 2015 Fall		6	d18522	d18522s38
Prairie Ridge 30 2015 Fall	35.8128	-78.7139	2015-11-18 19:49:47	2015-11-18 19:49:53	Eastern Cottontail	Sylvilagus floridanus	1	Prairie Ridge 2015 Fall		6	d18522	d18522s39
Prairie Ridge 30 2015 Fall	35.8128	-78.7139	2015-11-18 21:03:03	2015-11-18 21:03:09	White-tailed Deer	Odocoileus virginianus	2	Prairie Ridge 2015 Fall		6	d18522	d18522s40
Prairie Ridge 30 2015 Fall	35.8128	-78.7139	2015-11-19 03:03:14	2015-11-19 03:03:22	White-tailed Deer	Odocoileus virginianus	1	Prairie Ridge 2015 Fall		6	d18522	d18522s41
Prairie Ridge 30 2015 Fall	35.8128	-78.7139	2015-11-19 16:47:52	2015-11-19 16:48:50	Eastern Gray Squirrel	Sciurus carolinensis	1	Prairie Ridge 2015 Fall		6	d18522	d18522s42
Prairie Ridge 30 2015 Fall	35.8128	-78.7139	2015-11-19 16:51:15	2015-11-19 16:51:57	Eastern Gray Squirrel	Sciurus carolinensis	1	Prairie Ridge 2015 Fall		6	d18522	d18522s43
Prairie Ridge 30 2015 Fall	35.8128	-78.7139	2015-11-19 17:45:37	2015-11-19 17:48:45	Eastern Gray Squirrel	Sciurus carolinensis	1	Prairie Ridge 2015 Fall		6	d18522	d18522s44
Prairie Ridge 30 2015 Fall	35.8128	-78.7139	2015-11-19 20:00:16	2015-11-19 20:00:22	White-tailed Deer	Odocoileus virginianus	1	Prairie Ridge 2015 Fall		6	d18522	d18522s45
Prairie Ridge 30 2015 Fall	35.8128	-78.7139	2015-11-19 20:09:57	2015-11-19 20:10:04	White-tailed Deer	Odocoileus virginianus	1	Prairie Ridge 2015 Fall		6	d18522	d18522s46
Prairie Ridge 30 2015 Fall	35.8128	-78.7139	2015-11-19 20:11:06	2015-11-19 20:11:13	Unknown Animal	Unknown Animal	1	Prairie Ridge 2015 Fall		6	d18522	d18522s47
Prairie Ridge 30 2015 Fall	35.8128	-78.7139	2015-11-19 22:21:51	2015-11-19 22:21:58	White-tailed Deer	Odocoileus virginianus	1	Prairie Ridge 2015 Fall		6	d18522	d18522s48
Prairie Ridge 30 2015 Fall	35.8128	-78.7139	2015-11-20 01:13:52	2015-11-20 01:13:59	White-tailed Deer	Odocoileus virginianus	1	Prairie Ridge 2015 Fall		6	d18522	d18522s49
Prairie Ridge 30 2015 Fall	35.8128	-78.7139	2015-11-20 04:40:51	2015-11-20 04:40:56	White-tailed Deer	Odocoileus virginianus	1	Prairie Ridge 2015 Fall		6	d18522	d18522s50
Prairie Ridge 30 2015 Fall	35.8128	-78.7139	2015-11-20 07:07:14	2015-11-20 07:07:20	White-tailed Deer	Odocoileus virginianus	1	Prairie Ridge 2015 Fall		6	d18522	d18522s51
Prairie Ridge 30 2015 Fall	35.8128	-78.7139	2015-11-20 13:59:52	2015-11-20 14:00:01	Unknown Bird	Unknown Bird	1	Prairie Ridge 2015 Fall		6	d18522	d18522s52
Prairie Ridge 30 2015 Fall	35.8128	-78.7139	2015-11-20 14:07:54	2015-11-20 14:08:03	Eastern Gray Squirrel	Sciurus carolinensis	1	Prairie Ridge 2015 Fall		6	d18522	d18522s53
Prairie Ridge 30 2015 Fall	35.8128	-78.7139	2015-11-20 22:52:30	2015-11-20 22:52:37	Virginia Opossum	Didelphis virginiana	1	Prairie Ridge 2015 Fall		6	d18522	d18522s54
Prairie Ridge 30 2015 Fall	35.8128	-78.7139	2015-11-21 07:07:12	2015-11-21 07:07:19	White-tailed Deer	Odocoileus virginianus	1	Prairie Ridge 2015 Fall		6	d18522	d18522s55
Prairie Ridge 30 2015 Fall	35.8128	-78.7139	2015-11-21 13:36:11	2015-11-21 13:36:18	Eastern Gray Squirrel	Sciurus carolinensis	1	Prairie Ridge 2015 Fall		6	d18522	d18522s56
Prairie Ridge 30 2015 Fall	35.8128	-78.7139	2015-11-21 13:38:09	2015-11-21 13:38:17	No Animal	No Animal	1	Prairie Ridge 2015 Fall		6	d18522	d18522s57
Prairie Ridge 30 2015 Fall	35.8128	-78.7139	2015-11-21 13:42:58	2015-11-21 13:43:15	Eastern Gray Squirrel	Sciurus carolinensis	2	Prairie Ridge 2015 Fall		6	d18522	d18522s58
Prairie Ridge 30 2015 Fall	35.8128	-78.7139	2015-11-21 13:44:17	2015-11-21 13:48:22	Eastern Gray Squirrel	Sciurus carolinensis	2	Prairie Ridge 2015 Fall		6	d18522	d18522s59
Prairie Ridge 30 2015 Fall	35.8128	-78.7139	2015-11-21 14:07:48	2015-11-21 14:08:56	Eastern Gray Squirrel	Sciurus carolinensis	1	Prairie Ridge 2015 Fall		6	d18522	d18522s60
Prairie Ridge 30 2015 Fall	35.8128	-78.7139	2015-11-21 14:14:44	2015-11-21 14:14:52	Eastern Gray Squirrel	Sciurus carolinensis	1	Prairie Ridge 2015 Fall		6	d18522	d18522s61
Prairie Ridge 30 2015 Fall	35.8128	-78.7139	2015-11-21 14:16:34	2015-11-21 14:16:42	Eastern Gray Squirrel	Sciurus carolinensis	1	Prairie Ridge 2015 Fall		6	d18522	d18522s62
Prairie Ridge 30 2015 Fall	35.8128	-78.7139	2015-11-21 18:59:23	2015-11-21 18:59:30	White-tailed Deer	Odocoileus virginianus	1	Prairie Ridge 2015 Fall		6	d18522	d18522s63
Prairie Ridge 30 2015 Fall	35.8128	-78.7139	2015-11-22 22:48:42	2015-11-22 22:49:11	Virginia Opossum	Didelphis virginiana	1	Prairie Ridge 2015 Fall		6	d18522	d18522s64
Prairie Ridge 30 2015 Fall	35.8128	-78.7139	2015-11-22 23:25:42	2015-11-22 23:25:59	White-tailed Deer	Odocoileus virginianus	1	Prairie Ridge 2015 Fall		6	d18522	d18522s65
Prairie Ridge 30 2015 Fall	35.8128	-78.7139	2015-11-23 00:48:20	2015-11-23 00:48:25	No Animal	No Animal	1	Prairie Ridge 2015 Fall		6	d18522	d18522s66
Prairie Ridge 30 2015 Fall	35.8128	-78.7139	2015-11-24 00:55:57	2015-11-24 00:56:11	White-tailed Deer	Odocoileus virginianus	1	Prairie Ridge 2015 Fall		6	d18522	d18522s67
Prairie Ridge 30 2015 Fall	35.8128	-78.7139	2015-11-24 03:52:34	2015-11-24 03:52:42	White-tailed Deer	Odocoileus virginianus	1	Prairie Ridge 2015 Fall		6	d18522	d18522s68
Prairie Ridge 30 2015 Fall	35.8128	-78.7139	2015-11-24 05:39:08	2015-11-24 05:39:14	White-tailed Deer	Odocoileus virginianus	1	Prairie Ridge 2015 Fall		6	d18522	d18522s69
Prairie Ridge 30 2015 Fall	35.8128	-78.7139	2015-11-24 05:41:15	2015-11-24 05:41:22	White-tailed Deer	Odocoileus virginianus	1	Prairie Ridge 2015 Fall		6	d18522	d18522s70
Prairie Ridge 30 2015 Fall	35.8128	-78.7139	2015-11-24 09:26:41	2015-11-24 09:26:49	No Animal	No Animal	1	Prairie Ridge 2015 Fall		6	d18522	d18522s71
Prairie Ridge 30 2015 Fall	35.8128	-78.7139	2015-11-24 09:29:50	2015-11-24 09:29:57	Other Bird species	Other Bird species	4	Prairie Ridge 2015 Fall		6	d18522	d18522s72
Prairie Ridge 30 2015 Fall	35.8128	-78.7139	2015-11-24 09:36:07	2015-11-24 09:36:14	Other Bird species	Other Bird species	4	Prairie Ridge 2015 Fall		6	d18522	d18522s73
Prairie Ridge 30 2015 Fall	35.8128	-78.7139	2015-11-24 09:41:54	2015-11-24 09:42:12	Other Bird species	Other Bird species	3	Prairie Ridge 2015 Fall		6	d18522	d18522s74
Prairie Ridge 30 2015 Fall	35.8128	-78.7139	2015-11-24 09:45:49	2015-11-24 09:45:57	Other Bird species	Other Bird species	2	Prairie Ridge 2015 Fall		6	d18522	d18522s75
Prairie Ridge 30 2015 Fall	35.8128	-78.7139	2015-11-24 09:47:04	2015-11-24 09:47:13	Other Bird species	Other Bird species	1	Prairie Ridge 2015 Fall		6	d18522	d18522s76
Prairie Ridge 30 2015 Fall	35.8128	-78.7139	2015-11-24 10:01:15	2015-11-24 10:01:24	Other Bird species	Other Bird species	1	Prairie Ridge 2015 Fall		6	d18522	d18522s77
Prairie Ridge 30 2015 Fall	35.8128	-78.7139	2015-11-24 10:07:15	2015-11-24 10:07:23	Other Bird species	Other Bird species	2	Prairie Ridge 2015 Fall		6	d18522	d18522s78
Prairie Ridge 30 2015 Fall	35.8128	-78.7139	2015-11-24 12:41:16	2015-11-24 12:45:11	Eastern Gray Squirrel	Sciurus carolinensis	1	Prairie Ridge 2015 Fall		6	d18522	d18522s79
Prairie Ridge 30 2015 Fall	35.8128	-78.7139	2015-11-24 12:46:13	2015-11-24 12:46:21	Eastern Gray Squirrel	Sciurus carolinensis	1	Prairie Ridge 2015 Fall		6	d18522	d18522s80
Prairie Ridge 30 2015 Fall	35.8128	-78.7139	2015-11-24 12:57:36	2015-11-24 12:58:45	Eastern Gray Squirrel	Sciurus carolinensis	1	Prairie Ridge 2015 Fall		6	d18522	d18522s81
Prairie Ridge 30 2015 Fall	35.8128	-78.7139	2015-11-24 16:02:01	2015-11-24 16:02:25	Eastern Gray Squirrel	Sciurus carolinensis	1	Prairie Ridge 2015 Fall		6	d18522	d18522s82
Prairie Ridge 30 2015 Fall	35.8128	-78.7139	2015-11-24 16:05:29	2015-11-24 16:05:37	Eastern Gray Squirrel	Sciurus carolinensis	1	Prairie Ridge 2015 Fall		6	d18522	d18522s83
Prairie Ridge 30 2015 Fall	35.8128	-78.7139	2015-11-24 16:08:32	2015-11-24 16:09:11	Eastern Gray Squirrel	Sciurus carolinensis	1	Prairie Ridge 2015 Fall		6	d18522	d18522s84
Prairie Ridge 30 2015 Fall	35.8128	-78.7139	2015-11-25 07:36:52	2015-11-25 07:37:35	Eastern Cottontail	Sylvilagus floridanus	1	Prairie Ridge 2015 Fall		6	d18522	d18522s85
Prairie Ridge 30 2015 Fall	35.8128	-78.7139	2015-11-25 10:06:00	2015-11-25 10:06:08	Other Bird species	Other Bird species	1	Prairie Ridge 2015 Fall		6	d18522	d18522s86
Prairie Ridge 30 2015 Fall	35.8128	-78.7139	2015-11-25 10:55:22	2015-11-25 10:55:30	Eastern Gray Squirrel	Sciurus carolinensis	1	Prairie Ridge 2015 Fall		6	d18522	d18522s87
Prairie Ridge 30 2015 Fall	35.8128	-78.7139	2015-11-25 12:09:53	2015-11-25 12:10:34	Eastern Gray Squirrel	Sciurus carolinensis	1	Prairie Ridge 2015 Fall		6	d18522	d18522s88
Prairie Ridge 30 2015 Fall	35.8128	-78.7139	2015-11-25 15:04:32	2015-11-25 15:04:39	Unknown Bird	Unknown Bird	1	Prairie Ridge 2015 Fall		6	d18522	d18522s89
Prairie Ridge 30 2015 Fall	35.8128	-78.7139	2015-11-25 15:10:40	2015-11-25 15:10:48	No Animal	No Animal	1	Prairie Ridge 2015 Fall		6	d18522	d18522s90
Prairie Ridge 30 2015 Fall	35.8128	-78.7139	2015-11-25 18:48:50	2015-11-25 18:48:56	White-tailed Deer	Odocoileus virginianus	1	Prairie Ridge 2015 Fall		6	d18522	d18522s91
Prairie Ridge 30 2015 Fall	35.8128	-78.7139	2015-11-26 04:16:36	2015-11-26 04:16:53	White-tailed Deer	Odocoileus virginianus	1	Prairie Ridge 2015 Fall		6	d18522	d18522s92
Prairie Ridge 30 2015 Fall	35.8128	-78.7139	2015-11-26 06:48:07	2015-11-26 06:48:25	Virginia Opossum	Didelphis virginiana	1	Prairie Ridge 2015 Fall		6	d18522	d18522s93
Prairie Ridge 30 2015 Fall	35.8128	-78.7139	2015-11-26 07:14:58	2015-11-26 07:15:05	Grey Fox	Urocyon cinereoargenteus	1	Prairie Ridge 2015 Fall		6	d18522	d18522s94
Prairie Ridge 30 2015 Fall	35.8128	-78.7139	2015-11-26 14:02:48	2015-11-26 14:02:56	Other Bird species	Other Bird species	4	Prairie Ridge 2015 Fall		6	d18522	d18522s95
Prairie Ridge 30 2015 Fall	35.8128	-78.7139	2015-11-26 14:10:39	2015-11-26 14:12:49	Eastern Gray Squirrel	Sciurus carolinensis	1	Prairie Ridge 2015 Fall		6	d18522	d18522s96
Prairie Ridge 30 2015 Fall	35.8128	-78.7139	2015-11-26 14:10:39	2015-11-26 14:12:49	Other Bird species	Other Bird species	1	Prairie Ridge 2015 Fall		6	d18522	d18522s96
Prairie Ridge 30 2015 Fall	35.8128	-78.7139	2015-11-26 15:41:38	2015-11-26 15:41:56	Eastern Gray Squirrel	Sciurus carolinensis	1	Prairie Ridge 2015 Fall		6	d18522	d18522s97
Prairie Ridge 30 2015 Fall	35.8128	-78.7139	2015-11-26 23:09:31	2015-11-26 23:09:36	Virginia Opossum	Didelphis virginiana	1	Prairie Ridge 2015 Fall		6	d18522	d18522s98
Prairie Ridge 30 2015 Fall	35.8128	-78.7139	2015-11-27 12:58:12	2015-11-27 12:59:35	Eastern Gray Squirrel	Sciurus carolinensis	1	Prairie Ridge 2015 Fall		6	d18522	d18522s99
Prairie Ridge 30 2015 Fall	35.8128	-78.7139	2015-11-27 13:01:16	2015-11-27 13:02:34	Eastern Gray Squirrel	Sciurus carolinensis	1	Prairie Ridge 2015 Fall		6	d18522	d18522s100
Prairie Ridge 30 2015 Fall	35.8128	-78.7139	2015-11-27 13:54:16	2015-11-27 13:54:43	Eastern Gray Squirrel	Sciurus carolinensis	1	Prairie Ridge 2015 Fall		6	d18522	d18522s101
Prairie Ridge 30 2015 Fall	35.8128	-78.7139	2015-11-27 13:55:47	2015-11-27 13:57:31	Eastern Gray Squirrel	Sciurus carolinensis	1	Prairie Ridge 2015 Fall		6	d18522	d18522s102
Prairie Ridge 30 2015 Fall	35.8128	-78.7139	2015-11-27 14:12:17	2015-11-27 14:12:35	Eastern Gray Squirrel	Sciurus carolinensis	1	Prairie Ridge 2015 Fall		6	d18522	d18522s103
Prairie Ridge 30 2015 Fall	35.8128	-78.7139	2015-11-27 14:13:40	2015-11-27 14:13:58	Eastern Gray Squirrel	Sciurus carolinensis	1	Prairie Ridge 2015 Fall		6	d18522	d18522s104
Prairie Ridge 30 2015 Fall	35.8128	-78.7139	2015-11-27 14:19:44	2015-11-27 14:19:52	Eastern Gray Squirrel	Sciurus carolinensis	1	Prairie Ridge 2015 Fall		6	d18522	d18522s105
Prairie Ridge 30 2015 Fall	35.8128	-78.7139	2015-11-27 14:31:21	2015-11-27 14:31:51	Eastern Gray Squirrel	Sciurus carolinensis	2	Prairie Ridge 2015 Fall		6	d18522	d18522s106
Prairie Ridge 30 2015 Fall	35.8128	-78.7139	2015-11-27 14:33:21	2015-11-27 14:34:38	Eastern Gray Squirrel	Sciurus carolinensis	1	Prairie Ridge 2015 Fall		6	d18522	d18522s107
Prairie Ridge 30 2015 Fall	35.8128	-78.7139	2015-11-27 16:11:09	2015-11-27 16:11:37	Eastern Gray Squirrel	Sciurus carolinensis	2	Prairie Ridge 2015 Fall		6	d18522	d18522s108
Prairie Ridge 30 2015 Fall	35.8128	-78.7139	2015-11-27 16:13:04	2015-11-27 16:13:33	Eastern Gray Squirrel	Sciurus carolinensis	2	Prairie Ridge 2015 Fall		6	d18522	d18522s109
Prairie Ridge 30 2015 Fall	35.8128	-78.7139	2015-11-27 16:27:51	2015-11-27 16:27:59	Eastern Gray Squirrel	Sciurus carolinensis	1	Prairie Ridge 2015 Fall		6	d18522	d18522s110
Prairie Ridge 30 2015 Fall	35.8128	-78.7139	2015-11-27 16:30:13	2015-11-27 16:31:01	Eastern Gray Squirrel	Sciurus carolinensis	1	Prairie Ridge 2015 Fall		6	d18522	d18522s111
Prairie Ridge 30 2015 Fall	35.8128	-78.7139	2015-11-28 05:29:54	2015-11-28 05:29:59	White-tailed Deer	Odocoileus virginianus	1	Prairie Ridge 2015 Fall		6	d18522	d18522s112
Prairie Ridge 30 2015 Fall	35.8128	-78.7139	2015-11-28 05:31:03	2015-11-28 05:31:09	White-tailed Deer	Odocoileus virginianus	1	Prairie Ridge 2015 Fall		6	d18522	d18522s113
Prairie Ridge 30 2015 Fall	35.8128	-78.7139	2015-11-28 11:51:04	2015-11-28 11:51:53	Eastern Gray Squirrel	Sciurus carolinensis	1	Prairie Ridge 2015 Fall		6	d18522	d18522s114
Prairie Ridge 30 2015 Fall	35.8128	-78.7139	2015-11-28 12:16:24	2015-11-28 12:16:45	Eastern Gray Squirrel	Sciurus carolinensis	1	Prairie Ridge 2015 Fall		6	d18522	d18522s115
Prairie Ridge 30 2015 Fall	35.8128	-78.7139	2015-11-28 13:40:37	2015-11-28 13:41:12	Eastern Gray Squirrel	Sciurus carolinensis	1	Prairie Ridge 2015 Fall		6	d18522	d18522s116
Prairie Ridge 30 2015 Fall	35.8128	-78.7139	2015-11-28 14:36:05	2015-11-28 14:36:57	Eastern Gray Squirrel	Sciurus carolinensis	1	Prairie Ridge 2015 Fall		6	d18522	d18522s117
Prairie Ridge 30 2015 Fall	35.8128	-78.7139	2015-11-29 16:30:15	2015-11-29 16:30:23	Other Bird species	Other Bird species	3	Prairie Ridge 2015 Fall		6	d18522	d18522s118
Prairie Ridge 30 2015 Fall	35.8128	-78.7139	2015-11-29 16:30:15	2015-11-29 16:30:23	Eastern Gray Squirrel	Sciurus carolinensis	1	Prairie Ridge 2015 Fall		6	d18522	d18522s118
Prairie Ridge 30 2015 Fall	35.8128	-78.7139	2015-11-29 16:49:44	2015-11-29 16:53:05	Eastern Gray Squirrel	Sciurus carolinensis	1	Prairie Ridge 2015 Fall		6	d18522	d18522s119
Prairie Ridge 30 2015 Fall	35.8128	-78.7139	2015-11-29 16:49:44	2015-11-29 16:53:05	Other Bird species	Other Bird species	2	Prairie Ridge 2015 Fall		6	d18522	d18522s119
Prairie Ridge 30 2015 Fall	35.8128	-78.7139	2015-11-29 16:54:21	2015-11-29 16:54:41	Other Bird species	Other Bird species	1	Prairie Ridge 2015 Fall		6	d18522	d18522s120
Prairie Ridge 30 2015 Fall	35.8128	-78.7139	2015-11-29 16:54:21	2015-11-29 16:54:41	Eastern Gray Squirrel	Sciurus carolinensis	1	Prairie Ridge 2015 Fall		6	d18522	d18522s120
Prairie Ridge 30 2015 Fall	35.8128	-78.7139	2015-11-29 17:12:57	2015-11-29 17:13:05	Other Bird species	Other Bird species	1	Prairie Ridge 2015 Fall		6	d18522	d18522s121
Prairie Ridge 30 2015 Fall	35.8128	-78.7139	2015-11-29 17:14:07	2015-11-29 17:14:15	Other Bird species	Other Bird species	1	Prairie Ridge 2015 Fall		6	d18522	d18522s122
Prairie Ridge 30 2015 Fall	35.8128	-78.7139	2015-11-29 17:16:46	2015-11-29 17:16:54	Other Bird species	Other Bird species	1	Prairie Ridge 2015 Fall		6	d18522	d18522s123
Prairie Ridge 30 2015 Fall	35.8128	-78.7139	2015-11-30 03:24:18	2015-11-30 03:24:24	White-tailed Deer	Odocoileus virginianus	1	Prairie Ridge 2015 Fall		6	d18522	d18522s124
Prairie Ridge 30 2015 Fall	35.8128	-78.7139	2015-12-01 15:45:02	2015-12-01 15:45:32	Eastern Gray Squirrel	Sciurus carolinensis	1	Prairie Ridge 2015 Fall		6	d18522	d18522s125
Prairie Ridge 30 2015 Fall	35.8128	-78.7139	2015-12-01 18:19:13	2015-12-01 18:20:22	Eastern Cottontail	Sylvilagus floridanus	1	Prairie Ridge 2015 Fall		6	d18522	d18522s126
Prairie Ridge 30 2015 Fall	35.8128	-78.7139	2015-12-01 22:16:30	2015-12-01 22:16:38	No Animal	No Animal	1	Prairie Ridge 2015 Fall		6	d18522	d18522s127
Prairie Ridge 30 2015 Fall	35.8128	-78.7139	2015-12-03 00:06:19	2015-12-03 00:06:25	White-tailed Deer	Odocoileus virginianus	1	Prairie Ridge 2015 Fall		6	d18522	d18522s128
Prairie Ridge 30 2015 Fall	35.8128	-78.7139	2015-12-03 19:33:38	2015-12-03 19:33:44	Virginia Opossum	Didelphis virginiana	1	Prairie Ridge 2015 Fall		6	d18522	d18522s129
Prairie Ridge 30 2015 Fall	35.8128	-78.7139	2015-12-03 22:56:02	2015-12-03 22:56:08	Virginia Opossum	Didelphis virginiana	1	Prairie Ridge 2015 Fall		6	d18522	d18522s130
Prairie Ridge 30 2015 Fall	35.8128	-78.7139	2015-12-04 02:18:26	2015-12-04 02:18:32	Virginia Opossum	Didelphis virginiana	1	Prairie Ridge 2015 Fall		6	d18522	d18522s131
Prairie Ridge 30 2015 Fall	35.8128	-78.7139	2015-12-04 09:01:38	2015-12-04 09:01:59	Other Bird species	Other Bird species	3	Prairie Ridge 2015 Fall		6	d18522	d18522s132
Prairie Ridge 30 2015 Fall	35.8128	-78.7139	2015-12-04 09:04:26	2015-12-04 09:04:34	Other Bird species	Other Bird species	4	Prairie Ridge 2015 Fall		6	d18522	d18522s133
Prairie Ridge 30 2015 Fall	35.8128	-78.7139	2015-12-04 09:09:10	2015-12-04 09:09:18	Other Bird species	Other Bird species	2	Prairie Ridge 2015 Fall		6	d18522	d18522s134
Prairie Ridge 30 2015 Fall	35.8128	-78.7139	2015-12-04 09:16:41	2015-12-04 09:16:50	Unknown Bird	Unknown Bird	1	Prairie Ridge 2015 Fall		6	d18522	d18522s135
Prairie Ridge 30 2015 Fall	35.8128	-78.7139	2015-12-04 09:35:30	2015-12-04 09:35:38	Other Bird species	Other Bird species	1	Prairie Ridge 2015 Fall		6	d18522	d18522s136
Prairie Ridge 30 2015 Fall	35.8128	-78.7139	2015-12-04 10:04:18	2015-12-04 10:04:26	Other Bird species	Other Bird species	2	Prairie Ridge 2015 Fall		6	d18522	d18522s137
Prairie Ridge 30 2015 Fall	35.8128	-78.7139	2015-12-04 16:28:59	2015-12-04 16:29:06	Other Bird species	Other Bird species	4	Prairie Ridge 2015 Fall		6	d18522	d18522s138
Prairie Ridge 30 2015 Fall	35.8128	-78.7139	2015-12-04 22:17:31	2015-12-04 22:17:38	White-tailed Deer	Odocoileus virginianus	1	Prairie Ridge 2015 Fall		6	d18522	d18522s139
Prairie Ridge 30 2015 Fall	35.8128	-78.7139	2015-12-04 22:18:44	2015-12-04 22:18:50	White-tailed Deer	Odocoileus virginianus	1	Prairie Ridge 2015 Fall		6	d18522	d18522s140
Prairie Ridge 30 2015 Fall	35.8128	-78.7139	2015-12-05 05:30:18	2015-12-05 05:30:25	White-tailed Deer	Odocoileus virginianus	1	Prairie Ridge 2015 Fall		6	d18522	d18522s141
Prairie Ridge 30 2015 Fall	35.8128	-78.7139	2015-12-05 05:34:34	2015-12-05 05:34:48	White-tailed Deer	Odocoileus virginianus	1	Prairie Ridge 2015 Fall		6	d18522	d18522s142
Prairie Ridge 30 2015 Fall	35.8128	-78.7139	2015-12-05 06:17:15	2015-12-05 06:17:21	White-tailed Deer	Odocoileus virginianus	1	Prairie Ridge 2015 Fall		6	d18522	d18522s143
Prairie Ridge 30 2015 Fall	35.8128	-78.7139	2015-12-05 22:27:25	2015-12-05 22:28:12	White-tailed Deer	Odocoileus virginianus	1	Prairie Ridge 2015 Fall		6	d18522	d18522s144
Prairie Ridge 30 2015 Fall	35.8128	-78.7139	2015-12-05 23:07:07	2015-12-05 23:07:39	White-tailed Deer	Odocoileus virginianus	1	Prairie Ridge 2015 Fall		6	d18522	d18522s145
Prairie Ridge 30 2015 Fall	35.8128	-78.7139	2015-12-06 00:46:17	2015-12-06 00:46:23	White-tailed Deer	Odocoileus virginianus	1	Prairie Ridge 2015 Fall		6	d18522	d18522s146
Prairie Ridge 30 2015 Fall	35.8128	-78.7139	2015-12-06 02:56:41	2015-12-06 02:56:47	Virginia Opossum	Didelphis virginiana	1	Prairie Ridge 2015 Fall		6	d18522	d18522s147
Prairie Ridge 30 2015 Fall	35.8128	-78.7139	2015-12-06 04:04:23	2015-12-06 04:05:23	White-tailed Deer	Odocoileus virginianus	1	Prairie Ridge 2015 Fall		6	d18522	d18522s148
Prairie Ridge 30 2015 Fall	35.8128	-78.7139	2015-12-06 08:30:58	2015-12-06 08:31:14	Other Bird species	Other Bird species	1	Prairie Ridge 2015 Fall		6	d18522	d18522s149
Prairie Ridge 30 2015 Fall	35.8128	-78.7139	2015-12-06 08:54:20	2015-12-06 08:54:28	Other Bird species	Other Bird species	1	Prairie Ridge 2015 Fall		6	d18522	d18522s150
Prairie Ridge 30 2015 Fall	35.8128	-78.7139	2015-12-06 09:03:04	2015-12-06 09:03:42	Eastern Gray Squirrel	Sciurus carolinensis	1	Prairie Ridge 2015 Fall		6	d18522	d18522s151
Prairie Ridge 30 2015 Fall	35.8128	-78.7139	2015-12-06 09:05:22	2015-12-06 09:05:29	Eastern Cottontail	Sylvilagus floridanus	1	Prairie Ridge 2015 Fall		6	d18522	d18522s152
Prairie Ridge 30 2015 Fall	35.8128	-78.7139	2015-12-06 09:18:57	2015-12-06 09:20:22	Eastern Gray Squirrel	Sciurus carolinensis	1	Prairie Ridge 2015 Fall		6	d18522	d18522s153
Prairie Ridge 30 2015 Fall	35.8128	-78.7139	2015-12-06 09:23:01	2015-12-06 09:23:08	Other Bird species	Other Bird species	1	Prairie Ridge 2015 Fall		6	d18522	d18522s154
Prairie Ridge 30 2015 Fall	35.8128	-78.7139	2015-12-06 09:29:07	2015-12-06 09:29:35	Eastern Gray Squirrel	Sciurus carolinensis	1	Prairie Ridge 2015 Fall		6	d18522	d18522s155
Prairie Ridge 30 2015 Fall	35.8128	-78.7139	2015-12-06 09:30:54	2015-12-06 09:31:02	Eastern Gray Squirrel	Sciurus carolinensis	1	Prairie Ridge 2015 Fall		6	d18522	d18522s156
Prairie Ridge 30 2015 Fall	35.8128	-78.7139	2015-12-06 10:05:24	2015-12-06 10:08:04	Eastern Gray Squirrel	Sciurus carolinensis	1	Prairie Ridge 2015 Fall		6	d18522	d18522s157
Prairie Ridge 30 2015 Fall	35.8128	-78.7139	2015-12-06 10:25:56	2015-12-06 10:26:04	Other Bird species	Other Bird species	2	Prairie Ridge 2015 Fall		6	d18522	d18522s158
Prairie Ridge 30 2015 Fall	35.8128	-78.7139	2015-12-06 10:44:28	2015-12-06 10:44:35	Eastern Gray Squirrel	Sciurus carolinensis	1	Prairie Ridge 2015 Fall		6	d18522	d18522s159
Prairie Ridge 30 2015 Fall	35.8128	-78.7139	2015-12-06 11:11:22	2015-12-06 11:11:30	Eastern Gray Squirrel	Sciurus carolinensis	1	Prairie Ridge 2015 Fall		6	d18522	d18522s160
Prairie Ridge 30 2015 Fall	35.8128	-78.7139	2015-12-06 11:12:39	2015-12-06 11:13:21	Eastern Gray Squirrel	Sciurus carolinensis	1	Prairie Ridge 2015 Fall		6	d18522	d18522s161
Prairie Ridge 30 2015 Fall	35.8128	-78.7139	2015-12-06 11:12:39	2015-12-06 11:13:21	Other Bird species	Other Bird species	1	Prairie Ridge 2015 Fall		6	d18522	d18522s161
Prairie Ridge 30 2015 Fall	35.8128	-78.7139	2015-12-06 11:16:41	2015-12-06 11:17:06	Eastern Gray Squirrel	Sciurus carolinensis	1	Prairie Ridge 2015 Fall		6	d18522	d18522s162
Prairie Ridge 30 2015 Fall	35.8128	-78.7139	2015-12-06 11:21:59	2015-12-06 11:22:39	Eastern Gray Squirrel	Sciurus carolinensis	1	Prairie Ridge 2015 Fall		6	d18522	d18522s163
Prairie Ridge 30 2015 Fall	35.8128	-78.7139	2015-12-06 11:25:05	2015-12-06 11:25:13	Eastern Gray Squirrel	Sciurus carolinensis	2	Prairie Ridge 2015 Fall		6	d18522	d18522s164
Prairie Ridge 30 2015 Fall	35.8128	-78.7139	2015-12-06 11:33:57	2015-12-06 11:34:24	Eastern Gray Squirrel	Sciurus carolinensis	1	Prairie Ridge 2015 Fall		6	d18522	d18522s165
Prairie Ridge 30 2015 Fall	35.8128	-78.7139	2015-12-06 11:51:14	2015-12-06 11:51:22	Eastern Gray Squirrel	Sciurus carolinensis	1	Prairie Ridge 2015 Fall		6	d18522	d18522s166
Prairie Ridge 30 2015 Fall	35.8128	-78.7139	2015-12-06 11:55:45	2015-12-06 11:57:02	Other Bird species	Other Bird species	1	Prairie Ridge 2015 Fall		6	d18522	d18522s167
Prairie Ridge 30 2015 Fall	35.8128	-78.7139	2015-12-06 11:55:45	2015-12-06 11:57:02	Eastern Gray Squirrel	Sciurus carolinensis	1	Prairie Ridge 2015 Fall		6	d18522	d18522s167
Prairie Ridge 30 2015 Fall	35.8128	-78.7139	2015-12-06 12:13:55	2015-12-06 12:14:39	Eastern Gray Squirrel	Sciurus carolinensis	1	Prairie Ridge 2015 Fall		6	d18522	d18522s168
Prairie Ridge 30 2015 Fall	35.8128	-78.7139	2015-12-06 12:23:05	2015-12-06 12:23:14	Eastern Gray Squirrel	Sciurus carolinensis	1	Prairie Ridge 2015 Fall		6	d18522	d18522s169
Prairie Ridge 30 2015 Fall	35.8128	-78.7139	2015-12-06 12:24:52	2015-12-06 12:27:16	Eastern Gray Squirrel	Sciurus carolinensis	1	Prairie Ridge 2015 Fall		6	d18522	d18522s170
Prairie Ridge 30 2015 Fall	35.8128	-78.7139	2015-12-06 12:28:48	2015-12-06 12:32:36	Eastern Gray Squirrel	Sciurus carolinensis	1	Prairie Ridge 2015 Fall		6	d18522	d18522s171
Prairie Ridge 30 2015 Fall	35.8128	-78.7139	2015-12-06 13:48:11	2015-12-06 13:48:19	Other Bird species	Other Bird species	1	Prairie Ridge 2015 Fall		6	d18522	d18522s172
Prairie Ridge 30 2015 Fall	35.8128	-78.7139	2015-12-06 13:54:53	2015-12-06 13:55:01	Other Bird species	Other Bird species	1	Prairie Ridge 2015 Fall		6	d18522	d18522s173
Prairie Ridge 30 2015 Fall	35.8128	-78.7139	2015-12-06 14:03:42	2015-12-06 14:05:11	Eastern Gray Squirrel	Sciurus carolinensis	1	Prairie Ridge 2015 Fall		6	d18522	d18522s174
Prairie Ridge 30 2015 Fall	35.8128	-78.7139	2015-12-06 14:16:27	2015-12-06 14:17:01	Eastern Gray Squirrel	Sciurus carolinensis	1	Prairie Ridge 2015 Fall		6	d18522	d18522s175
Prairie Ridge 30 2015 Fall	35.8128	-78.7139	2015-12-06 14:28:19	2015-12-06 14:28:28	Eastern Gray Squirrel	Sciurus carolinensis	1	Prairie Ridge 2015 Fall		6	d18522	d18522s176
Prairie Ridge 30 2015 Fall	35.8128	-78.7139	2015-12-06 15:59:06	2015-12-06 16:01:50	Eastern Gray Squirrel	Sciurus carolinensis	1	Prairie Ridge 2015 Fall		6	d18522	d18522s177
Prairie Ridge 30 2015 Fall	35.8128	-78.7139	2015-12-07 07:50:20	2015-12-07 07:50:26	Other Bird species	Other Bird species	1	Prairie Ridge 2015 Fall		6	d18522	d18522s178
Prairie Ridge 30 2015 Fall	35.8128	-78.7139	2015-12-07 08:55:33	2015-12-07 08:58:05	Eastern Gray Squirrel	Sciurus carolinensis	1	Prairie Ridge 2015 Fall		6	d18522	d18522s179
Prairie Ridge 30 2015 Fall	35.8128	-78.7139	2015-12-07 09:09:28	2015-12-07 09:10:34	Eastern Gray Squirrel	Sciurus carolinensis	1	Prairie Ridge 2015 Fall		6	d18522	d18522s180
Prairie Ridge 30 2015 Fall	35.8128	-78.7139	2015-12-07 09:12:31	2015-12-07 09:12:40	Eastern Gray Squirrel	Sciurus carolinensis	1	Prairie Ridge 2015 Fall		6	d18522	d18522s181
Prairie Ridge 30 2015 Fall	35.8128	-78.7139	2015-12-07 09:36:56	2015-12-07 09:37:18	Eastern Gray Squirrel	Sciurus carolinensis	1	Prairie Ridge 2015 Fall		6	d18522	d18522s182
Prairie Ridge 30 2015 Fall	35.8128	-78.7139	2015-12-07 14:26:11	2015-12-07 14:26:19	Other Bird species	Other Bird species	1	Prairie Ridge 2015 Fall		6	d18522	d18522s183
Prairie Ridge 30 2015 Fall	35.8128	-78.7139	2015-12-07 14:40:38	2015-12-07 14:40:46	No Animal	No Animal	1	Prairie Ridge 2015 Fall		6	d18522	d18522s184
Prairie Ridge 30 2015 Fall	35.8128	-78.7139	2015-12-07 14:56:25	2015-12-07 14:56:33	Other Bird species	Other Bird species	1	Prairie Ridge 2015 Fall		6	d18522	d18522s185
Prairie Ridge 30 2015 Fall	35.8128	-78.7139	2015-12-07 18:14:30	2015-12-07 18:15:00	Eastern Cottontail	Sylvilagus floridanus	1	Prairie Ridge 2015 Fall		6	d18522	d18522s186
Prairie Ridge 30 2015 Fall	35.8128	-78.7139	2015-12-08 00:06:43	2015-12-08 00:06:51	White-tailed Deer	Odocoileus virginianus	1	Prairie Ridge 2015 Fall		6	d18522	d18522s187
Prairie Ridge 30 2015 Fall	35.8128	-78.7139	2015-12-08 02:31:17	2015-12-08 02:31:23	Virginia Opossum	Didelphis virginiana	1	Prairie Ridge 2015 Fall		6	d18522	d18522s188
Prairie Ridge 30 2015 Fall	35.8128	-78.7139	2015-12-08 03:01:30	2015-12-08 03:01:36	Grey Fox	Urocyon cinereoargenteus	1	Prairie Ridge 2015 Fall		6	d18522	d18522s189
Prairie Ridge 30 2015 Fall	35.8128	-78.7139	2015-12-08 03:54:02	2015-12-08 03:55:08	Eastern Cottontail	Sylvilagus floridanus	1	Prairie Ridge 2015 Fall		6	d18522	d18522s190
Prairie Ridge 30 2015 Fall	35.8128	-78.7139	2015-12-08 09:21:09	2015-12-08 09:21:15	Other Bird species	Other Bird species	1	Prairie Ridge 2015 Fall		6	d18522	d18522s191
Prairie Ridge 30 2015 Fall	35.8128	-78.7139	2015-12-08 09:59:53	2015-12-08 09:59:59	Other Bird species	Other Bird species	1	Prairie Ridge 2015 Fall		6	d18522	d18522s192
Prairie Ridge 30 2015 Fall	35.8128	-78.7139	2015-12-08 10:07:00	2015-12-08 10:09:21	Eastern Gray Squirrel	Sciurus carolinensis	1	Prairie Ridge 2015 Fall		6	d18522	d18522s193
Prairie Ridge 30 2015 Fall	35.8128	-78.7139	2015-12-08 10:07:00	2015-12-08 10:09:21	Other Bird species	Other Bird species	1	Prairie Ridge 2015 Fall		6	d18522	d18522s193
Prairie Ridge 30 2015 Fall	35.8128	-78.7139	2015-12-08 10:13:22	2015-12-08 10:13:28	Other Bird species	Other Bird species	1	Prairie Ridge 2015 Fall		6	d18522	d18522s194
Prairie Ridge 30 2015 Fall	35.8128	-78.7139	2015-12-08 10:20:45	2015-12-08 10:21:02	Other Bird species	Other Bird species	1	Prairie Ridge 2015 Fall		6	d18522	d18522s195
Prairie Ridge 30 2015 Fall	35.8128	-78.7139	2015-12-08 10:22:43	2015-12-08 10:23:51	Other Bird species	Other Bird species	1	Prairie Ridge 2015 Fall		6	d18522	d18522s196
Prairie Ridge 30 2015 Fall	35.8128	-78.7139	2015-12-08 10:32:36	2015-12-08 10:32:42	Other Bird species	Other Bird species	1	Prairie Ridge 2015 Fall		6	d18522	d18522s197
Prairie Ridge 30 2015 Fall	35.8128	-78.7139	2015-12-08 10:53:03	2015-12-08 10:53:12	Eastern Gray Squirrel	Sciurus carolinensis	1	Prairie Ridge 2015 Fall		6	d18522	d18522s198
Prairie Ridge 30 2015 Fall	35.8128	-78.7139	2015-12-08 11:23:32	2015-12-08 11:23:41	Other Bird species	Other Bird species	1	Prairie Ridge 2015 Fall		6	d18522	d18522s199
Prairie Ridge 30 2015 Fall	35.8128	-78.7139	2015-12-08 12:24:40	2015-12-08 12:26:24	Other Bird species	Other Bird species	2	Prairie Ridge 2015 Fall		6	d18522	d18522s200
Prairie Ridge 30 2015 Fall	35.8128	-78.7139	2015-12-08 12:28:00	2015-12-08 12:29:12	Other Bird species	Other Bird species	1	Prairie Ridge 2015 Fall		6	d18522	d18522s201
Prairie Ridge 30 2015 Fall	35.8128	-78.7139	2015-12-08 12:50:42	2015-12-08 12:50:51	Other Bird species	Other Bird species	1	Prairie Ridge 2015 Fall		6	d18522	d18522s202
Prairie Ridge 30 2015 Fall	35.8128	-78.7139	2015-12-08 12:55:46	2015-12-08 12:55:55	Other Bird species	Other Bird species	1	Prairie Ridge 2015 Fall		6	d18522	d18522s203
Prairie Ridge 30 2015 Fall	35.8128	-78.7139	2015-12-08 13:34:01	2015-12-08 13:34:10	Eastern Gray Squirrel	Sciurus carolinensis	1	Prairie Ridge 2015 Fall		6	d18522	d18522s204
Prairie Ridge 30 2015 Fall	35.8128	-78.7139	2015-12-08 13:41:46	2015-12-08 13:42:33	Other Bird species	Other Bird species	1	Prairie Ridge 2015 Fall		6	d18522	d18522s205
Prairie Ridge 30 2015 Fall	35.8128	-78.7139	2015-12-08 13:47:34	2015-12-08 13:48:08	Other Bird species	Other Bird species	1	Prairie Ridge 2015 Fall		6	d18522	d18522s206
Prairie Ridge 30 2015 Fall	35.8128	-78.7139	2015-12-08 13:56:47	2015-12-08 13:58:51	Eastern Gray Squirrel	Sciurus carolinensis	2	Prairie Ridge 2015 Fall		6	d18522	d18522s207
Prairie Ridge 30 2015 Fall	35.8128	-78.7139	2015-12-08 14:00:49	2015-12-08 14:06:04	Eastern Gray Squirrel	Sciurus carolinensis	1	Prairie Ridge 2015 Fall		6	d18522	d18522s208
Prairie Ridge 30 2015 Fall	35.8128	-78.7139	2015-12-08 14:22:58	2015-12-08 14:25:29	Eastern Gray Squirrel	Sciurus carolinensis	1	Prairie Ridge 2015 Fall		6	d18522	d18522s209
Prairie Ridge 30 2015 Fall	35.8128	-78.7139	2015-12-08 14:22:58	2015-12-08 14:25:29	Other Bird species	Other Bird species	1	Prairie Ridge 2015 Fall		6	d18522	d18522s209
Prairie Ridge 30 2015 Fall	35.8128	-78.7139	2015-12-08 14:26:39	2015-12-08 14:26:47	Eastern Gray Squirrel	Sciurus carolinensis	1	Prairie Ridge 2015 Fall		6	d18522	d18522s210
Prairie Ridge 30 2015 Fall	35.8128	-78.7139	2015-12-08 14:30:09	2015-12-08 14:30:28	Other Bird species	Other Bird species	1	Prairie Ridge 2015 Fall		6	d18522	d18522s211
Prairie Ridge 30 2015 Fall	35.8128	-78.7139	2015-12-08 14:32:19	2015-12-08 14:32:27	Other Bird species	Other Bird species	1	Prairie Ridge 2015 Fall		6	d18522	d18522s212
Prairie Ridge 30 2015 Fall	35.8128	-78.7139	2015-12-08 14:35:26	2015-12-08 14:35:34	Other Bird species	Other Bird species	1	Prairie Ridge 2015 Fall		6	d18522	d18522s213
Prairie Ridge 30 2015 Fall	35.8128	-78.7139	2015-12-08 14:37:10	2015-12-08 14:37:17	Other Bird species	Other Bird species	1	Prairie Ridge 2015 Fall		6	d18522	d18522s214
Prairie Ridge 30 2015 Fall	35.8128	-78.7139	2015-12-08 14:38:35	2015-12-08 14:38:43	Other Bird species	Other Bird species	1	Prairie Ridge 2015 Fall		6	d18522	d18522s215
Prairie Ridge 30 2015 Fall	35.8128	-78.7139	2015-12-08 14:40:03	2015-12-08 14:42:21	Eastern Gray Squirrel	Sciurus carolinensis	1	Prairie Ridge 2015 Fall		6	d18522	d18522s216
Prairie Ridge 30 2015 Fall	35.8128	-78.7139	2015-12-08 14:40:03	2015-12-08 14:42:21	Other Bird species	Other Bird species	1	Prairie Ridge 2015 Fall		6	d18522	d18522s216
Prairie Ridge 30 2015 Fall	35.8128	-78.7139	2015-12-08 14:49:59	2015-12-08 14:50:07	Eastern Gray Squirrel	Sciurus carolinensis	1	Prairie Ridge 2015 Fall		6	d18522	d18522s217
Prairie Ridge 30 2015 Fall	35.8128	-78.7139	2015-12-08 14:49:59	2015-12-08 14:50:07	Other Bird species	Other Bird species	1	Prairie Ridge 2015 Fall		6	d18522	d18522s217
Prairie Ridge 30 2015 Fall	35.8128	-78.7139	2015-12-08 14:51:30	2015-12-08 14:51:39	Eastern Gray Squirrel	Sciurus carolinensis	1	Prairie Ridge 2015 Fall		6	d18522	d18522s218
Prairie Ridge 30 2015 Fall	35.8128	-78.7139	2015-12-08 14:59:49	2015-12-08 14:59:57	Other Bird species	Other Bird species	1	Prairie Ridge 2015 Fall		6	d18522	d18522s219
Prairie Ridge 30 2015 Fall	35.8128	-78.7139	2015-12-08 15:01:43	2015-12-08 15:01:51	Other Bird species	Other Bird species	1	Prairie Ridge 2015 Fall		6	d18522	d18522s220
Prairie Ridge 30 2015 Fall	35.8128	-78.7139	2015-12-08 15:03:47	2015-12-08 15:03:56	Other Bird species	Other Bird species	1	Prairie Ridge 2015 Fall		6	d18522	d18522s221
Prairie Ridge 30 2015 Fall	35.8128	-78.7139	2015-12-08 15:15:24	2015-12-08 15:15:32	Eastern Gray Squirrel	Sciurus carolinensis	1	Prairie Ridge 2015 Fall		6	d18522	d18522s222
Prairie Ridge 30 2015 Fall	35.8128	-78.7139	2015-12-08 15:36:35	2015-12-08 15:36:44	Eastern Gray Squirrel	Sciurus carolinensis	1	Prairie Ridge 2015 Fall		6	d18522	d18522s223
Prairie Ridge 30 2015 Fall	35.8128	-78.7139	2015-12-10 09:20:41	2015-12-10 09:21:00	Other Bird species	Other Bird species	2	Prairie Ridge 2015 Fall		6	d18522	d18522s224
Prairie Ridge 30 2015 Fall	35.8128	-78.7139	2015-12-10 09:22:10	2015-12-10 09:24:31	Other Bird species	Other Bird species	4	Prairie Ridge 2015 Fall		6	d18522	d18522s225
Prairie Ridge 30 2015 Fall	35.8128	-78.7139	2015-12-10 09:28:09	2015-12-10 09:28:17	Other Bird species	Other Bird species	1	Prairie Ridge 2015 Fall		6	d18522	d18522s226
Prairie Ridge 30 2015 Fall	35.8128	-78.7139	2015-12-10 09:31:46	2015-12-10 09:31:55	Other Bird species	Other Bird species	1	Prairie Ridge 2015 Fall		6	d18522	d18522s227
Prairie Ridge 30 2015 Fall	35.8128	-78.7139	2015-12-10 09:35:10	2015-12-10 09:35:18	Other Bird species	Other Bird species	1	Prairie Ridge 2015 Fall		6	d18522	d18522s228
Prairie Ridge 30 2015 Fall	35.8128	-78.7139	2015-12-10 09:37:10	2015-12-10 09:38:44	Eastern Gray Squirrel	Sciurus carolinensis	1	Prairie Ridge 2015 Fall		6	d18522	d18522s229
Prairie Ridge 30 2015 Fall	35.8128	-78.7139	2015-12-10 09:37:10	2015-12-10 09:38:44	Other Bird species	Other Bird species	1	Prairie Ridge 2015 Fall		6	d18522	d18522s229
Prairie Ridge 30 2015 Fall	35.8128	-78.7139	2015-12-10 09:41:20	2015-12-10 09:41:54	Other Bird species	Other Bird species	2	Prairie Ridge 2015 Fall		6	d18522	d18522s230
Prairie Ridge 30 2015 Fall	35.8128	-78.7139	2015-12-10 09:44:05	2015-12-10 09:44:13	Other Bird species	Other Bird species	2	Prairie Ridge 2015 Fall		6	d18522	d18522s231
Prairie Ridge 30 2015 Fall	35.8128	-78.7139	2015-12-10 09:45:20	2015-12-10 09:45:28	Other Bird species	Other Bird species	2	Prairie Ridge 2015 Fall		6	d18522	d18522s232
Prairie Ridge 30 2015 Fall	35.8128	-78.7139	2015-12-10 09:46:35	2015-12-10 09:46:53	Other Bird species	Other Bird species	1	Prairie Ridge 2015 Fall		6	d18522	d18522s233
Prairie Ridge 30 2015 Fall	35.8128	-78.7139	2015-12-10 09:52:01	2015-12-10 09:52:10	Other Bird species	Other Bird species	2	Prairie Ridge 2015 Fall		6	d18522	d18522s234
Prairie Ridge 30 2015 Fall	35.8128	-78.7139	2015-12-10 09:56:46	2015-12-10 09:56:55	Other Bird species	Other Bird species	1	Prairie Ridge 2015 Fall		6	d18522	d18522s235
Prairie Ridge 30 2015 Fall	35.8128	-78.7139	2015-12-10 10:04:52	2015-12-10 10:05:00	Other Bird species	Other Bird species	1	Prairie Ridge 2015 Fall		6	d18522	d18522s236
Prairie Ridge 30 2015 Fall	35.8128	-78.7139	2015-12-10 10:06:47	2015-12-10 10:07:30	Other Bird species	Other Bird species	1	Prairie Ridge 2015 Fall		6	d18522	d18522s237
Prairie Ridge 30 2015 Fall	35.8128	-78.7139	2015-12-10 10:08:52	2015-12-10 10:09:01	Other Bird species	Other Bird species	1	Prairie Ridge 2015 Fall		6	d18522	d18522s238
Prairie Ridge 30 2015 Fall	35.8128	-78.7139	2015-12-10 10:10:56	2015-12-10 10:11:51	Other Bird species	Other Bird species	2	Prairie Ridge 2015 Fall		6	d18522	d18522s239
Prairie Ridge 30 2015 Fall	35.8128	-78.7139	2015-12-11 06:55:58	2015-12-11 06:56:04	Virginia Opossum	Didelphis virginiana	1	Prairie Ridge 2015 Fall		6	d18522	d18522s240
Prairie Ridge 30 2015 Fall	35.8128	-78.7139	2015-12-11 09:32:43	2015-12-11 09:33:37	Other Bird species	Other Bird species	1	Prairie Ridge 2015 Fall		6	d18522	d18522s241
Prairie Ridge 30 2015 Fall	35.8128	-78.7139	2015-12-11 09:32:43	2015-12-11 09:33:37	Eastern Gray Squirrel	Sciurus carolinensis	1	Prairie Ridge 2015 Fall		6	d18522	d18522s241
Prairie Ridge 30 2015 Fall	35.8128	-78.7139	2015-12-11 09:40:51	2015-12-11 09:42:16	Eastern Gray Squirrel	Sciurus carolinensis	2	Prairie Ridge 2015 Fall		6	d18522	d18522s242
Prairie Ridge 30 2015 Fall	35.8128	-78.7139	2015-12-11 15:26:48	2015-12-11 15:26:56	Other Bird species	Other Bird species	1	Prairie Ridge 2015 Fall		6	d18522	d18522s243
Prairie Ridge 30 2015 Fall	35.8128	-78.7139	2015-12-11 19:41:04	2015-12-11 19:41:46	Eastern Cottontail	Sylvilagus floridanus	1	Prairie Ridge 2015 Fall		6	d18522	d18522s244
Prairie Ridge 30 2015 Fall	35.8128	-78.7139	2015-12-13 03:48:23	2015-12-13 03:48:29	White-tailed Deer	Odocoileus virginianus	1	Prairie Ridge 2015 Fall		6	d18522	d18522s245
Prairie Ridge 30 2015 Fall	35.8128	-78.7139	2015-12-13 03:50:47	2015-12-13 03:50:53	White-tailed Deer	Odocoileus virginianus	1	Prairie Ridge 2015 Fall		6	d18522	d18522s246
Prairie Ridge 30 2015 Fall	35.8128	-78.7139	2015-12-14 10:36:42	2015-12-14 10:38:28	Eastern Gray Squirrel	Sciurus carolinensis	2	Prairie Ridge 2015 Fall		6	d18522	d18522s247
Prairie Ridge 30 2015 Fall	35.8128	-78.7139	2015-12-14 20:57:59	2015-12-14 20:58:05	No Animal	No Animal	1	Prairie Ridge 2015 Fall		6	d18522	d18522s248
Prairie Ridge 30 2015 Fall	35.8128	-78.7139	2015-12-14 23:47:09	2015-12-14 23:47:30	White-tailed Deer	Odocoileus virginianus	1	Prairie Ridge 2015 Fall		6	d18522	d18522s249
Prairie Ridge 30 2015 Fall	35.8128	-78.7139	2015-12-15 00:49:24	2015-12-15 00:49:30	White-tailed Deer	Odocoileus virginianus	1	Prairie Ridge 2015 Fall		6	d18522	d18522s250
Prairie Ridge 30 2015 Fall	35.8128	-78.7139	2015-12-15 04:53:59	2015-12-15 04:54:06	White-tailed Deer	Odocoileus virginianus	1	Prairie Ridge 2015 Fall		6	d18522	d18522s251
Prairie Ridge 30 2015 Fall	35.8128	-78.7139	2015-12-15 05:53:17	2015-12-15 05:53:23	Virginia Opossum	Didelphis virginiana	1	Prairie Ridge 2015 Fall		6	d18522	d18522s252
Prairie Ridge 30 2015 Fall	35.8128	-78.7139	2015-12-15 09:38:41	2015-12-15 09:38:49	Other Bird species	Other Bird species	2	Prairie Ridge 2015 Fall		6	d18522	d18522s253
Prairie Ridge 30 2015 Fall	35.8128	-78.7139	2015-12-15 09:52:43	2015-12-15 09:52:51	Other Bird species	Other Bird species	2	Prairie Ridge 2015 Fall		6	d18522	d18522s254
Prairie Ridge 30 2015 Fall	35.8128	-78.7139	2015-12-15 09:55:33	2015-12-15 09:57:00	Eastern Gray Squirrel	Sciurus carolinensis	1	Prairie Ridge 2015 Fall		6	d18522	d18522s255
Prairie Ridge 30 2015 Fall	35.8128	-78.7139	2015-12-15 09:55:33	2015-12-15 09:57:00	Other Bird species	Other Bird species	2	Prairie Ridge 2015 Fall		6	d18522	d18522s255
Prairie Ridge 30 2015 Fall	35.8128	-78.7139	2015-12-15 10:02:29	2015-12-15 10:02:38	Other Bird species	Other Bird species	2	Prairie Ridge 2015 Fall		6	d18522	d18522s256
Prairie Ridge 30 2015 Fall	35.8128	-78.7139	2015-12-15 10:04:10	2015-12-15 10:04:18	Other Bird species	Other Bird species	4	Prairie Ridge 2015 Fall		6	d18522	d18522s257
Prairie Ridge 30 2015 Fall	35.8128	-78.7139	2015-12-15 10:05:45	2015-12-15 10:05:54	Other Bird species	Other Bird species	1	Prairie Ridge 2015 Fall		6	d18522	d18522s258
Prairie Ridge 30 2015 Fall	35.8128	-78.7139	2015-12-15 10:10:58	2015-12-15 10:11:07	Eastern Gray Squirrel	Sciurus carolinensis	1	Prairie Ridge 2015 Fall		6	d18522	d18522s259
Prairie Ridge 30 2015 Fall	35.8128	-78.7139	2015-12-15 10:36:22	2015-12-15 10:37:43	Eastern Gray Squirrel	Sciurus carolinensis	1	Prairie Ridge 2015 Fall		6	d18522	d18522s260
Prairie Ridge 30 2015 Fall	35.8128	-78.7139	2015-12-15 10:41:06	2015-12-15 10:42:53	Eastern Gray Squirrel	Sciurus carolinensis	1	Prairie Ridge 2015 Fall		6	d18522	d18522s261
Prairie Ridge 30 2015 Fall	35.8128	-78.7139	2015-12-15 15:38:35	2015-12-15 15:39:25	Other Bird species	Other Bird species	1	Prairie Ridge 2015 Fall		6	d18522	d18522s262
Prairie Ridge 30 2015 Fall	35.8128	-78.7139	2015-12-15 15:38:35	2015-12-15 15:39:25	Eastern Gray Squirrel	Sciurus carolinensis	1	Prairie Ridge 2015 Fall		6	d18522	d18522s262
Prairie Ridge 30 2015 Fall	35.8128	-78.7139	2015-12-15 15:51:25	2015-12-15 15:51:48	Other Bird species	Other Bird species	2	Prairie Ridge 2015 Fall		6	d18522	d18522s263
Prairie Ridge 30 2015 Fall	35.8128	-78.7139	2015-12-16 08:35:56	2015-12-16 08:36:05	Other Bird species	Other Bird species	1	Prairie Ridge 2015 Fall		6	d18522	d18522s264
Prairie Ridge 30 2015 Fall	35.8128	-78.7139	2015-12-16 21:39:12	2015-12-16 21:39:27	White-tailed Deer	Odocoileus virginianus	1	Prairie Ridge 2015 Fall		6	d18522	d18522s265
Prairie Ridge 30 2015 Fall	35.8128	-78.7139	2015-12-18 04:48:29	2015-12-18 04:48:35	Eastern Cottontail	Sylvilagus floridanus	1	Prairie Ridge 2015 Fall		6	d18522	d18522s266
Prairie Ridge 30 2015 Fall	35.8128	-78.7139	2015-12-18 14:21:23	2015-12-18 14:21:37	Other Bird species	Other Bird species	2	Prairie Ridge 2015 Fall		6	d18522	d18522s267
CS16	35.267	-82.4546	2015-08-11 10:33:25	2015-08-11 10:33:46	Camera Trapper	Camera Trapper	1	Carl Sandburg Home NHS Inside		7	d17093	d17093s1
CS16	35.267	-82.4546	2015-08-16 18:03:14	2015-08-16 18:03:36	Eastern Gray Squirrel	Sciurus carolinensis	1	Carl Sandburg Home NHS Inside		7	d17093	d17093s2
CS16	35.267	-82.4546	2015-08-16 18:14:37	2015-08-16 18:14:58	Eastern Gray Squirrel	Sciurus carolinensis	1	Carl Sandburg Home NHS Inside		7	d17093	d17093s3
CS16	35.267	-82.4546	2015-08-17 06:31:37	2015-08-17 06:31:55	Northern Raccoon	Procyon lotor	1	Carl Sandburg Home NHS Inside		7	d17093	d17093s4
CS16	35.267	-82.4546	2015-08-17 18:22:11	2015-08-17 18:22:32	Eastern Gray Squirrel	Sciurus carolinensis	1	Carl Sandburg Home NHS Inside		7	d17093	d17093s5
CS16	35.267	-82.4546	2015-08-18 16:31:54	2015-08-18 16:32:13	Eastern Gray Squirrel	Sciurus carolinensis	1	Carl Sandburg Home NHS Inside		7	d17093	d17093s6
CS16	35.267	-82.4546	2015-08-18 16:35:21	2015-08-18 16:35:44	Eastern Gray Squirrel	Sciurus carolinensis	1	Carl Sandburg Home NHS Inside		7	d17093	d17093s7
CS16	35.267	-82.4546	2015-08-18 16:39:21	2015-08-18 16:40:37	Eastern Gray Squirrel	Sciurus carolinensis	1	Carl Sandburg Home NHS Inside		7	d17093	d17093s8
CS16	35.267	-82.4546	2015-08-23 11:20:10	2015-08-23 11:20:29	Eastern Gray Squirrel	Sciurus carolinensis	1	Carl Sandburg Home NHS Inside		7	d17093	d17093s9
CS16	35.267	-82.4546	2015-08-25 04:23:27	2015-08-25 04:23:40	Northern Raccoon	Procyon lotor	1	Carl Sandburg Home NHS Inside		7	d17093	d17093s10
CS16	35.267	-82.4546	2015-08-25 23:26:14	2015-08-25 23:26:30	Northern Raccoon	Procyon lotor	1	Carl Sandburg Home NHS Inside		7	d17093	d17093s11
CS16	35.267	-82.4546	2015-08-26 09:11:08	2015-08-26 09:11:30	Eastern Gray Squirrel	Sciurus carolinensis	1	Carl Sandburg Home NHS Inside		7	d17093	d17093s12
CS16	35.267	-82.4546	2015-08-26 10:41:49	2015-08-26 10:42:46	Eastern Gray Squirrel	Sciurus carolinensis	1	Carl Sandburg Home NHS Inside		7	d17093	d17093s13
CS16	35.267	-82.4546	2015-08-26 15:46:18	2015-08-26 15:46:36	Eastern Gray Squirrel	Sciurus carolinensis	1	Carl Sandburg Home NHS Inside		7	d17093	d17093s14
CS16	35.267	-82.4546	2015-08-27 23:44:07	2015-08-27 23:44:21	Northern Raccoon	Procyon lotor	1	Carl Sandburg Home NHS Inside		7	d17093	d17093s15
CS16	35.267	-82.4546	2015-08-28 14:05:51	2015-08-28 14:06:12	No Animal	No Animal	1	Carl Sandburg Home NHS Inside		7	d17093	d17093s16
CS16	35.267	-82.4546	2015-08-29 17:49:49	2015-08-29 17:50:09	Eastern Gray Squirrel	Sciurus carolinensis	1	Carl Sandburg Home NHS Inside		7	d17093	d17093s17
CS16	35.267	-82.4546	2015-08-31 17:36:41	2015-08-31 17:36:58	Eastern Gray Squirrel	Sciurus carolinensis	1	Carl Sandburg Home NHS Inside		7	d17093	d17093s18
CS16	35.267	-82.4546	2015-09-01 10:19:44	2015-09-01 10:20:53	Eastern Gray Squirrel	Sciurus carolinensis	1	Carl Sandburg Home NHS Inside		7	d17093	d17093s19
CS16	35.267	-82.4546	2015-09-01 19:17:30	2015-09-01 19:17:43	Eastern Gray Squirrel	Sciurus carolinensis	1	Carl Sandburg Home NHS Inside		7	d17093	d17093s20
CS16	35.267	-82.4546	2015-09-04 10:25:37	2015-09-04 10:25:59	No Animal	No Animal	1	Carl Sandburg Home NHS Inside		7	d17093	d17093s21
CS16	35.267	-82.4546	2015-09-05 07:11:11	2015-09-05 07:11:28	Eastern Gray Squirrel	Sciurus carolinensis	1	Carl Sandburg Home NHS Inside		7	d17093	d17093s22
CS16	35.267	-82.4546	2015-09-05 08:50:45	2015-09-05 08:51:44	Eastern Gray Squirrel	Sciurus carolinensis	2	Carl Sandburg Home NHS Inside		7	d17093	d17093s23
CS16	35.267	-82.4546	2015-09-07 21:18:16	2015-09-07 21:18:31	Northern Raccoon	Procyon lotor	1	Carl Sandburg Home NHS Inside		7	d17093	d17093s24
CS16	35.267	-82.4546	2015-09-11 12:48:23	2015-09-11 12:48:36	Camera Trapper	Camera Trapper	1	Carl Sandburg Home NHS Inside		7	d17093	d17093s25
CS22	35.2654	-82.4575	2015-08-11 11:01:09	2015-08-11 11:01:36	Camera Trapper	Camera Trapper	1	Carl Sandburg Home NHS Inside		7	d17099	d17099s1
CS22	35.2654	-82.4575	2015-08-11 11:04:00	2015-08-11 11:04:26	Camera Trapper	Camera Trapper	2	Carl Sandburg Home NHS Inside		7	d17099	d17099s2
CS22	35.2654	-82.4575	2015-08-12 23:46:57	2015-08-12 23:47:17	No Animal	No Animal	1	Carl Sandburg Home NHS Inside		7	d17099	d17099s3
CS22	35.2654	-82.4575	2015-08-14 08:19:20	2015-08-14 08:19:48	No Animal	No Animal	1	Carl Sandburg Home NHS Inside		7	d17099	d17099s4
CS22	35.2654	-82.4575	2015-08-17 21:07:53	2015-08-17 21:08:13	Northern Raccoon	Procyon lotor	1	Carl Sandburg Home NHS Inside		7	d17099	d17099s5
CS22	35.2654	-82.4575	2015-08-17 21:16:31	2015-08-17 21:16:51	Northern Raccoon	Procyon lotor	1	Carl Sandburg Home NHS Inside		7	d17099	d17099s6
CS22	35.2654	-82.4575	2015-08-24 17:51:20	2015-08-24 17:51:45	Eastern Gray Squirrel	Sciurus carolinensis	1	Carl Sandburg Home NHS Inside		7	d17099	d17099s7
CS22	35.2654	-82.4575	2015-08-25 11:25:59	2015-08-25 11:26:25	No Animal	No Animal	1	Carl Sandburg Home NHS Inside		7	d17099	d17099s8
CS22	35.2654	-82.4575	2015-08-26 08:58:03	2015-08-26 08:58:28	No Animal	No Animal	1	Carl Sandburg Home NHS Inside		7	d17099	d17099s9
CS22	35.2654	-82.4575	2015-08-27 22:28:00	2015-08-27 22:28:20	No Animal	No Animal	1	Carl Sandburg Home NHS Inside		7	d17099	d17099s10
CS22	35.2654	-82.4575	2015-09-01 02:13:56	2015-09-01 02:14:17	Northern Raccoon	Procyon lotor	1	Carl Sandburg Home NHS Inside		7	d17099	d17099s11
CS22	35.2654	-82.4575	2015-09-01 10:26:33	2015-09-01 10:26:59	Eastern Gray Squirrel	Sciurus carolinensis	1	Carl Sandburg Home NHS Inside		7	d17099	d17099s12
CS22	35.2654	-82.4575	2015-09-03 09:17:12	2015-09-03 09:17:37	Eastern Gray Squirrel	Sciurus carolinensis	1	Carl Sandburg Home NHS Inside		7	d17099	d17099s13
CS22	35.2654	-82.4575	2015-09-04 17:20:04	2015-09-04 17:20:28	No Animal	No Animal	1	Carl Sandburg Home NHS Inside		7	d17099	d17099s14
CS22	35.2654	-82.4575	2015-09-05 10:17:27	2015-09-05 10:17:53	Human non-staff	Homo sapiens	1	Carl Sandburg Home NHS Inside		7	d17099	d17099s15
CS22	35.2654	-82.4575	2015-09-05 10:18:56	2015-09-05 10:19:22	Human non-staff	Homo sapiens	1	Carl Sandburg Home NHS Inside		7	d17099	d17099s16
CS22	35.2654	-82.4575	2015-09-07 12:16:00	2015-09-07 12:16:25	Eastern Gray Squirrel	Sciurus carolinensis	1	Carl Sandburg Home NHS Inside		7	d17099	d17099s17
CS22	35.2654	-82.4575	2015-09-11 13:44:56	2015-09-11 13:44:56	Camera Trapper	Camera Trapper	1	Carl Sandburg Home NHS Inside		7	d17099	d17099s18
Prairie Ridge 23 2014 Spring	35.812	-78.7198	2014-08-13 10:58:21	2014-08-13 10:58:57	Camera Trapper	Camera Trapper	3	Prairie Ridge 2014 Spring	Open	7	p1d3422
Prairie Ridge 23 2014 Spring	35.812	-78.7198	2014-08-13 10:58:21	2014-08-13 10:58:57	Vehicle	Bicycle	1	Prairie Ridge 2014 Spring	Open	7	p1d3422
Prairie Ridge 23 2014 Spring	35.812	-78.7198	2014-08-13 19:07:54	2014-08-13 19:08:22	White-tailed Deer	Odocoileus virginianus	3	Prairie Ridge 2014 Spring	Open	7	p1d3422
Prairie Ridge 23 2014 Spring	35.812	-78.7198	2014-08-13 20:45:27	2014-08-13 20:45:28	No Animal	No Animal	1	Prairie Ridge 2014 Spring	Open	7	p1d3422
Prairie Ridge 23 2014 Spring	35.812	-78.7198	2014-08-13 22:18:20	2014-08-13 22:18:21	Eastern Cottontail	Sylvilagus floridanus	1	Prairie Ridge 2014 Spring	Open	7	p1d3422
Prairie Ridge 23 2014 Spring	35.812	-78.7198	2014-08-14 14:09:01	2014-08-14 14:09:05	Vehicle	Bicycle	1	Prairie Ridge 2014 Spring	Open	7	p1d3422
Prairie Ridge 23 2014 Spring	35.812	-78.7198	2014-08-15 08:25:00	2014-08-15 08:25:01	Vehicle	Bicycle	1	Prairie Ridge 2014 Spring	Open	7	p1d3422
Prairie Ridge 23 2014 Spring	35.812	-78.7198	2014-08-15 13:53:36	2014-08-15 13:53:37	Human, non staff	Homo sapiens	1	Prairie Ridge 2014 Spring	Open	7	p1d3422
Prairie Ridge 23 2014 Spring	35.812	-78.7198	2014-08-17 00:26:45	2014-08-17 00:27:07	White-tailed Deer	Odocoileus virginianus	1	Prairie Ridge 2014 Spring	Open	7	p1d3422
Prairie Ridge 23 2014 Spring	35.812	-78.7198	2014-08-18 22:56:07	2014-08-18 22:58:09	White-tailed Deer	Odocoileus virginianus	5	Prairie Ridge 2014 Spring	Open	7	p1d3422
Prairie Ridge 23 2014 Spring	35.812	-78.7198	2014-08-19 04:23:21	2014-08-19 04:23:22	White-tailed Deer	Odocoileus virginianus	1	Prairie Ridge 2014 Spring	Open	7	p1d3422
Prairie Ridge 23 2014 Spring	35.812	-78.7198	2014-08-19 05:39:09	2014-08-19 05:39:23	White-tailed Deer	Odocoileus virginianus	1	Prairie Ridge 2014 Spring	Open	7	p1d3422
Prairie Ridge 23 2014 Spring	35.812	-78.7198	2014-08-19 05:42:07	2014-08-19 05:42:44	White-tailed Deer	Odocoileus virginianus	1	Prairie Ridge 2014 Spring	Open	7	p1d3422
Prairie Ridge 23 2014 Spring	35.812	-78.7198	2014-08-19 06:23:09	2014-08-19 06:23:10	White-tailed Deer	Odocoileus virginianus	1	Prairie Ridge 2014 Spring	Open	7	p1d3422
Prairie Ridge 23 2014 Spring	35.812	-78.7198	2014-08-19 20:21:13	2014-08-19 20:22:18	White-tailed Deer	Odocoileus virginianus	2	Prairie Ridge 2014 Spring	Open	7	p1d3422
Prairie Ridge 23 2014 Spring	35.812	-78.7198	2014-08-19 20:24:08	2014-08-19 20:25:30	White-tailed Deer	Odocoileus virginianus	2	Prairie Ridge 2014 Spring	Open	7	p1d3422
Prairie Ridge 23 2014 Spring	35.812	-78.7198	2014-08-20 00:39:14	2014-08-20 00:39:20	White-tailed Deer	Odocoileus virginianus	1	Prairie Ridge 2014 Spring	Open	7	p1d3422
Prairie Ridge 23 2014 Spring	35.812	-78.7198	2014-08-20 01:40:21	2014-08-20 01:40:39	White-tailed Deer	Odocoileus virginianus	1	Prairie Ridge 2014 Spring	Open	7	p1d3422
Prairie Ridge 23 2014 Spring	35.812	-78.7198	2014-08-20 13:57:02	2014-08-20 13:57:03	No Animal	No Animal	1	Prairie Ridge 2014 Spring	Open	7	p1d3422
Prairie Ridge 23 2014 Spring	35.812	-78.7198	2014-08-21 05:43:03	2014-08-21 05:43:04	White-tailed Deer	Odocoileus virginianus	1	Prairie Ridge 2014 Spring	Open	7	p1d3422
Prairie Ridge 23 2014 Spring	35.812	-78.7198	2014-08-21 06:03:22	2014-08-21 06:03:23	White-tailed Deer	Odocoileus virginianus	1	Prairie Ridge 2014 Spring	Open	7	p1d3422
Prairie Ridge 23 2014 Spring	35.812	-78.7198	2014-08-22 00:05:19	2014-08-22 00:07:05	White-tailed Deer	Odocoileus virginianus	3	Prairie Ridge 2014 Spring	Open	7	p1d3422
Prairie Ridge 23 2014 Spring	35.812	-78.7198	2014-08-22 00:16:31	2014-08-22 00:16:42	White-tailed Deer	Odocoileus virginianus	2	Prairie Ridge 2014 Spring	Open	7	p1d3422
Prairie Ridge 23 2014 Spring	35.812	-78.7198	2014-08-22 00:40:15	2014-08-22 00:40:21	White-tailed Deer	Odocoileus virginianus	1	Prairie Ridge 2014 Spring	Open	7	p1d3422
Prairie Ridge 23 2014 Spring	35.812	-78.7198	2014-08-22 05:51:41	2014-08-22 05:51:48	White-tailed Deer	Odocoileus virginianus	1	Prairie Ridge 2014 Spring	Open	7	p1d3422
Prairie Ridge 23 2014 Spring	35.812	-78.7198	2014-08-22 06:07:50	2014-08-22 06:07:51	White-tailed Deer	Odocoileus virginianus	1	Prairie Ridge 2014 Spring	Open	7	p1d3422
Prairie Ridge 23 2014 Spring	35.812	-78.7198	2014-08-22 06:09:23	2014-08-22 06:09:24	White-tailed Deer	Odocoileus virginianus	1	Prairie Ridge 2014 Spring	Open	7	p1d3422
Prairie Ridge 23 2014 Spring	35.812	-78.7198	2014-08-23 00:24:46	2014-08-23 00:25:02	White-tailed Deer	Odocoileus virginianus	1	Prairie Ridge 2014 Spring	Open	7	p1d3422
Prairie Ridge 23 2014 Spring	35.812	-78.7198	2014-08-23 01:25:29	2014-08-23 01:27:08	White-tailed Deer	Odocoileus virginianus	3	Prairie Ridge 2014 Spring	Open	7	p1d3422
Prairie Ridge 23 2014 Spring	35.812	-78.7198	2014-08-23 02:34:04	2014-08-23 02:34:51	White-tailed Deer	Odocoileus virginianus	1	Prairie Ridge 2014 Spring	Open	7	p1d3422
Prairie Ridge 23 2014 Spring	35.812	-78.7198	2014-08-24 03:25:10	2014-08-24 03:26:02	White-tailed Deer	Odocoileus virginianus	2	Prairie Ridge 2014 Spring	Open	7	p1d3422
Prairie Ridge 23 2014 Spring	35.812	-78.7198	2014-08-24 03:31:28	2014-08-24 03:33:15	White-tailed Deer	Odocoileus virginianus	3	Prairie Ridge 2014 Spring	Open	7	p1d3422
Prairie Ridge 23 2014 Spring	35.812	-78.7198	2014-08-24 04:23:30	2014-08-24 04:23:31	White-tailed Deer	Odocoileus virginianus	2	Prairie Ridge 2014 Spring	Open	7	p1d3422
Prairie Ridge 23 2014 Spring	35.812	-78.7198	2014-08-24 21:40:55	2014-08-24 21:41:12	White-tailed Deer	Odocoileus virginianus	1	Prairie Ridge 2014 Spring	Open	7	p1d3422
Prairie Ridge 23 2014 Spring	35.812	-78.7198	2014-08-25 01:41:39	2014-08-25 01:41:45	White-tailed Deer	Odocoileus virginianus	1	Prairie Ridge 2014 Spring	Open	7	p1d3422
Prairie Ridge 23 2014 Spring	35.812	-78.7198	2014-08-25 02:05:51	2014-08-25 02:06:00	White-tailed Deer	Odocoileus virginianus	1	Prairie Ridge 2014 Spring	Open	7	p1d3422
Prairie Ridge 23 2014 Spring	35.812	-78.7198	2014-08-25 02:44:05	2014-08-25 02:44:06	White-tailed Deer	Odocoileus virginianus	1	Prairie Ridge 2014 Spring	Open	7	p1d3422
Prairie Ridge 23 2014 Spring	35.812	-78.7198	2014-08-25 02:45:09	2014-08-25 02:45:10	Unknown Animal	Unknown Animal	1	Prairie Ridge 2014 Spring	Open	7	p1d3422
Prairie Ridge 23 2014 Spring	35.812	-78.7198	2014-08-25 02:47:14	2014-08-25 02:47:16	White-tailed Deer	Odocoileus virginianus	1	Prairie Ridge 2014 Spring	Open	7	p1d3422
Prairie Ridge 23 2014 Spring	35.812	-78.7198	2014-08-25 04:28:00	2014-08-25 04:28:01	White-tailed Deer	Odocoileus virginianus	1	Prairie Ridge 2014 Spring	Open	7	p1d3422
Prairie Ridge 23 2014 Spring	35.812	-78.7198	2014-08-26 02:37:56	2014-08-26 02:38:17	White-tailed Deer	Odocoileus virginianus	2	Prairie Ridge 2014 Spring	Open	7	p1d3422
Prairie Ridge 23 2014 Spring	35.812	-78.7198	2014-08-26 02:39:34	2014-08-26 02:40:27	White-tailed Deer	Odocoileus virginianus	2	Prairie Ridge 2014 Spring	Open	7	p1d3422
Prairie Ridge 23 2014 Spring	35.812	-78.7198	2014-08-26 02:42:00	2014-08-26 02:42:01	White-tailed Deer	Odocoileus virginianus	1	Prairie Ridge 2014 Spring	Open	7	p1d3422
Prairie Ridge 23 2014 Spring	35.812	-78.7198	2014-08-26 15:15:37	2014-08-26 15:15:38	No Animal	No Animal	1	Prairie Ridge 2014 Spring	Open	7	p1d3422
Prairie Ridge 23 2014 Spring	35.812	-78.7198	2014-08-26 20:44:32	2014-08-26 20:44:33	No Animal	No Animal	1	Prairie Ridge 2014 Spring	Open	7	p1d3422
Prairie Ridge 23 2014 Spring	35.812	-78.7198	2014-08-26 21:06:45	2014-08-26 21:06:47	No Animal	No Animal	1	Prairie Ridge 2014 Spring	Open	7	p1d3422
Prairie Ridge 23 2014 Spring	35.812	-78.7198	2014-08-27 19:19:49	2014-08-27 19:20:19	No Animal	No Animal	1	Prairie Ridge 2014 Spring	Open	7	p1d3422
Prairie Ridge 23 2014 Spring	35.812	-78.7198	2014-08-27 19:57:29	2014-08-27 19:58:13	Coyote	Canis latrans	2	Prairie Ridge 2014 Spring	Open	7	p1d3422
Prairie Ridge 23 2014 Spring	35.812	-78.7198	2014-08-28 00:01:07	2014-08-28 00:01:08	White-tailed Deer	Odocoileus virginianus	1	Prairie Ridge 2014 Spring	Open	7	p1d3422
Prairie Ridge 23 2014 Spring	35.812	-78.7198	2014-08-28 04:43:13	2014-08-28 04:43:15	White-tailed Deer	Odocoileus virginianus	1	Prairie Ridge 2014 Spring	Open	7	p1d3422
Prairie Ridge 23 2014 Spring	35.812	-78.7198	2014-08-28 08:37:00	2014-08-28 08:37:01	Vehicle	Bicycle	1	Prairie Ridge 2014 Spring	Open	7	p1d3422
Prairie Ridge 23 2014 Spring	35.812	-78.7198	2014-08-28 08:39:11	2014-08-28 08:39:12	Vehicle	Bicycle	1	Prairie Ridge 2014 Spring	Open	7	p1d3422
Prairie Ridge 23 2014 Spring	35.812	-78.7198	2014-08-28 08:46:35	2014-08-28 08:46:36	Vehicle	Bicycle	1	Prairie Ridge 2014 Spring	Open	7	p1d3422
Prairie Ridge 23 2014 Spring	35.812	-78.7198	2014-08-28 08:48:41	2014-08-28 08:49:30	Vehicle	Bicycle	1	Prairie Ridge 2014 Spring	Open	7	p1d3422
Prairie Ridge 23 2014 Spring	35.812	-78.7198	2014-08-28 14:37:20	2014-08-28 14:37:20	No Animal	No Animal	1	Prairie Ridge 2014 Spring	Open	7	p1d3422
Prairie Ridge 23 2014 Spring	35.812	-78.7198	2014-08-28 20:30:38	2014-08-28 20:30:39	Coyote	Canis latrans	1	Prairie Ridge 2014 Spring	Open	7	p1d3422
Prairie Ridge 23 2014 Spring	35.812	-78.7198	2014-08-28 23:59:03	2014-08-28 23:59:24	White-tailed Deer	Odocoileus virginianus	1	Prairie Ridge 2014 Spring	Open	7	p1d3422
Prairie Ridge 23 2014 Spring	35.812	-78.7198	2014-08-29 03:59:44	2014-08-29 03:59:46	White-tailed Deer	Odocoileus virginianus	1	Prairie Ridge 2014 Spring	Open	7	p1d3422
Prairie Ridge 23 2014 Spring	35.812	-78.7198	2014-08-29 04:03:30	2014-08-29 04:07:04	White-tailed Deer	Odocoileus virginianus	4	Prairie Ridge 2014 Spring	Open	7	p1d3422
Prairie Ridge 23 2014 Spring	35.812	-78.7198	2014-08-30 01:18:28	2014-08-30 01:18:35	White-tailed Deer	Odocoileus virginianus	1	Prairie Ridge 2014 Spring	Open	7	p1d3422
Prairie Ridge 23 2014 Spring	35.812	-78.7198	2014-08-30 02:45:02	2014-08-30 02:45:03	Virginia Opossum	Didelphis virginiana	1	Prairie Ridge 2014 Spring	Open	7	p1d3422
Prairie Ridge 23 2014 Spring	35.812	-78.7198	2014-08-30 14:43:14	2014-08-30 14:43:14	No Animal	No Animal	1	Prairie Ridge 2014 Spring	Open	7	p1d3422
Prairie Ridge 23 2014 Spring	35.812	-78.7198	2014-08-30 14:45:01	2014-08-30 14:45:02	No Animal	No Animal	1	Prairie Ridge 2014 Spring	Open	7	p1d3422
Prairie Ridge 23 2014 Spring	35.812	-78.7198	2014-08-30 14:56:01	2014-08-30 14:56:02	No Animal	No Animal	1	Prairie Ridge 2014 Spring	Open	7	p1d3422
Prairie Ridge 23 2014 Spring	35.812	-78.7198	2014-08-30 15:16:00	2014-08-30 15:16:07	No Animal	No Animal	1	Prairie Ridge 2014 Spring	Open	7	p1d3422
Prairie Ridge 23 2014 Spring	35.812	-78.7198	2014-08-30 15:26:51	2014-08-30 15:26:52	No Animal	No Animal	1	Prairie Ridge 2014 Spring	Open	7	p1d3422
Prairie Ridge 23 2014 Spring	35.812	-78.7198	2014-08-30 15:30:20	2014-08-30 15:30:21	No Animal	No Animal	1	Prairie Ridge 2014 Spring	Open	7	p1d3422
Prairie Ridge 23 2014 Spring	35.812	-78.7198	2014-08-30 15:34:03	2014-08-30 15:34:12	No Animal	No Animal	1	Prairie Ridge 2014 Spring	Open	7	p1d3422
Prairie Ridge 23 2014 Spring	35.812	-78.7198	2014-08-30 15:54:35	2014-08-30 15:54:35	No Animal	No Animal	1	Prairie Ridge 2014 Spring	Open	7	p1d3422
Prairie Ridge 23 2014 Spring	35.812	-78.7198	2014-08-30 20:47:47	2014-08-30 20:47:48	No Animal	No Animal	1	Prairie Ridge 2014 Spring	Open	7	p1d3422
Prairie Ridge 23 2014 Spring	35.812	-78.7198	2014-08-30 20:56:36	2014-08-30 20:56:38	No Animal	No Animal	1	Prairie Ridge 2014 Spring	Open	7	p1d3422
Prairie Ridge 23 2014 Spring	35.812	-78.7198	2014-08-30 21:13:08	2014-08-30 21:13:09	No Animal	No Animal	1	Prairie Ridge 2014 Spring	Open	7	p1d3422
Prairie Ridge 23 2014 Spring	35.812	-78.7198	2014-08-31 14:27:29	2014-08-31 14:28:14	No Animal	No Animal	1	Prairie Ridge 2014 Spring	Open	7	p1d3422
Prairie Ridge 23 2014 Spring	35.812	-78.7198	2014-08-31 14:34:02	2014-08-31 14:34:02	No Animal	No Animal	1	Prairie Ridge 2014 Spring	Open	7	p1d3422
Prairie Ridge 23 2014 Spring	35.812	-78.7198	2014-08-31 14:44:12	2014-08-31 14:44:12	No Animal	No Animal	1	Prairie Ridge 2014 Spring	Open	7	p1d3422
Prairie Ridge 23 2014 Spring	35.812	-78.7198	2014-08-31 14:47:11	2014-08-31 14:47:11	No Animal	No Animal	1	Prairie Ridge 2014 Spring	Open	7	p1d3422
Prairie Ridge 23 2014 Spring	35.812	-78.7198	2014-08-31 14:48:18	2014-08-31 14:48:19	No Animal	No Animal	1	Prairie Ridge 2014 Spring	Open	7	p1d3422
Prairie Ridge 23 2014 Spring	35.812	-78.7198	2014-08-31 14:50:52	2014-08-31 14:50:52	No Animal	No Animal	1	Prairie Ridge 2014 Spring	Open	7	p1d3422
Prairie Ridge 23 2014 Spring	35.812	-78.7198	2014-08-31 14:52:45	2014-08-31 14:53:57	No Animal	No Animal	1	Prairie Ridge 2014 Spring	Open	7	p1d3422
Prairie Ridge 23 2014 Spring	35.812	-78.7198	2014-08-31 15:06:13	2014-08-31 15:06:14	No Animal	No Animal	1	Prairie Ridge 2014 Spring	Open	7	p1d3422
Prairie Ridge 23 2014 Spring	35.812	-78.7198	2014-08-31 15:23:46	2014-08-31 15:23:47	No Animal	No Animal	1	Prairie Ridge 2014 Spring	Open	7	p1d3422
Prairie Ridge 23 2014 Spring	35.812	-78.7198	2014-08-31 15:24:52	2014-08-31 15:24:53	No Animal	No Animal	1	Prairie Ridge 2014 Spring	Open	7	p1d3422
Prairie Ridge 23 2014 Spring	35.812	-78.7198	2014-08-31 15:48:46	2014-08-31 15:48:47	No Animal	No Animal	1	Prairie Ridge 2014 Spring	Open	7	p1d3422
Prairie Ridge 23 2014 Spring	35.812	-78.7198	2014-08-31 15:55:37	2014-08-31 15:55:38	No Animal	No Animal	1	Prairie Ridge 2014 Spring	Open	7	p1d3422
Prairie Ridge 23 2014 Spring	35.812	-78.7198	2014-08-31 15:57:22	2014-08-31 15:57:23	No Animal	No Animal	1	Prairie Ridge 2014 Spring	Open	7	p1d3422
Prairie Ridge 23 2014 Spring	35.812	-78.7198	2014-08-31 16:01:54	2014-08-31 16:01:55	No Animal	No Animal	1	Prairie Ridge 2014 Spring	Open	7	p1d3422
Prairie Ridge 23 2014 Spring	35.812	-78.7198	2014-08-31 16:04:44	2014-08-31 16:04:45	No Animal	No Animal	1	Prairie Ridge 2014 Spring	Open	7	p1d3422
Prairie Ridge 23 2014 Spring	35.812	-78.7198	2014-08-31 16:06:27	2014-08-31 16:06:28	No Animal	No Animal	1	Prairie Ridge 2014 Spring	Open	7	p1d3422
Prairie Ridge 23 2014 Spring	35.812	-78.7198	2014-08-31 16:48:47	2014-08-31 16:48:48	No Animal	No Animal	1	Prairie Ridge 2014 Spring	Open	7	p1d3422
Prairie Ridge 23 2014 Spring	35.812	-78.7198	2014-08-31 16:55:47	2014-08-31 16:55:48	No Animal	No Animal	1	Prairie Ridge 2014 Spring	Open	7	p1d3422
Prairie Ridge 23 2014 Spring	35.812	-78.7198	2014-08-31 20:55:38	2014-08-31 20:55:39	Coyote	Canis latrans	1	Prairie Ridge 2014 Spring	Open	7	p1d3422
Prairie Ridge 23 2014 Spring	35.812	-78.7198	2014-08-31 21:32:31	2014-08-31 21:32:32	Coyote	Canis latrans	1	Prairie Ridge 2014 Spring	Open	7	p1d3422
Prairie Ridge 23 2014 Spring	35.812	-78.7198	2014-08-31 22:35:06	2014-08-31 22:35:59	White-tailed Deer	Odocoileus virginianus	3	Prairie Ridge 2014 Spring	Open	7	p1d3422
Prairie Ridge 23 2014 Spring	35.812	-78.7198	2014-08-31 22:37:44	2014-08-31 22:37:54	White-tailed Deer	Odocoileus virginianus	1	Prairie Ridge 2014 Spring	Open	7	p1d3422
Prairie Ridge 23 2014 Spring	35.812	-78.7198	2014-09-01 00:53:00	2014-09-01 00:53:01	No Animal	No Animal	1	Prairie Ridge 2014 Spring	Open	7	p1d3422
Prairie Ridge 23 2014 Spring	35.812	-78.7198	2014-09-01 02:14:22	2014-09-01 02:14:23	No Animal	No Animal	1	Prairie Ridge 2014 Spring	Open	7	p1d3422
Prairie Ridge 23 2014 Spring	35.812	-78.7198	2014-09-01 19:24:47	2014-09-01 19:24:48	Vehicle	Bicycle	1	Prairie Ridge 2014 Spring	Open	7	p1d3422
Prairie Ridge 23 2014 Spring	35.812	-78.7198	2014-09-01 22:16:29	2014-09-01 22:16:36	White-tailed Deer	Odocoileus virginianus	1	Prairie Ridge 2014 Spring	Open	7	p1d3422
Prairie Ridge 23 2014 Spring	35.812	-78.7198	2014-09-01 22:26:28	2014-09-01 22:26:45	White-tailed Deer	Odocoileus virginianus	1	Prairie Ridge 2014 Spring	Open	7	p1d3422
Prairie Ridge 23 2014 Spring	35.812	-78.7198	2014-09-01 23:06:43	2014-09-01 23:06:45	No Animal	No Animal	1	Prairie Ridge 2014 Spring	Open	7	p1d3422
Prairie Ridge 23 2014 Spring	35.812	-78.7198	2014-09-01 23:10:01	2014-09-01 23:10:03	No Animal	No Animal	1	Prairie Ridge 2014 Spring	Open	7	p1d3422
Prairie Ridge 23 2014 Spring	35.812	-78.7198	2014-09-01 23:18:53	2014-09-01 23:18:54	No Animal	No Animal	1	Prairie Ridge 2014 Spring	Open	7	p1d3422
Prairie Ridge 23 2014 Spring	35.812	-78.7198	2014-09-02 02:05:35	2014-09-02 02:05:42	Coyote	Canis latrans	1	Prairie Ridge 2014 Spring	Open	7	p1d3422
Prairie Ridge 23 2014 Spring	35.812	-78.7198	2014-09-02 03:22:50	2014-09-02 03:22:57	White-tailed Deer	Odocoileus virginianus	1	Prairie Ridge 2014 Spring	Open	7	p1d3422
Prairie Ridge 23 2014 Spring	35.812	-78.7198	2014-09-02 05:03:32	2014-09-02 05:03:41	Bobcat	Lynx rufus	1	Prairie Ridge 2014 Spring	Open	7	p1d3422
Prairie Ridge 23 2014 Spring	35.812	-78.7198	2014-09-02 14:33:00	2014-09-02 14:33:01	No Animal	No Animal	1	Prairie Ridge 2014 Spring	Open	7	p1d3422
Prairie Ridge 23 2014 Spring	35.812	-78.7198	2014-09-02 15:27:28	2014-09-02 15:27:29	No Animal	No Animal	1	Prairie Ridge 2014 Spring	Open	7	p1d3422
Prairie Ridge 23 2014 Spring	35.812	-78.7198	2014-09-02 15:43:36	2014-09-02 15:43:37	No Animal	No Animal	1	Prairie Ridge 2014 Spring	Open	7	p1d3422
Prairie Ridge 23 2014 Spring	35.812	-78.7198	2014-09-02 20:24:20	2014-09-02 20:24:40	White-tailed Deer	Odocoileus virginianus	2	Prairie Ridge 2014 Spring	Open	7	p1d3422
Prairie Ridge 23 2014 Spring	35.812	-78.7198	2014-09-02 20:42:16	2014-09-02 20:42:23	White-tailed Deer	Odocoileus virginianus	1	Prairie Ridge 2014 Spring	Open	7	p1d3422
Prairie Ridge 23 2014 Spring	35.812	-78.7198	2014-09-02 23:19:30	2014-09-02 23:20:14	White-tailed Deer	Odocoileus virginianus	1	Prairie Ridge 2014 Spring	Open	7	p1d3422
Prairie Ridge 23 2014 Spring	35.812	-78.7198	2014-09-03 02:30:24	2014-09-03 02:30:31	White-tailed Deer	Odocoileus virginianus	1	Prairie Ridge 2014 Spring	Open	7	p1d3422
Prairie Ridge 23 2014 Spring	35.812	-78.7198	2014-09-03 11:11:21	2014-09-03 11:11:22	No Animal	No Animal	1	Prairie Ridge 2014 Spring	Open	7	p1d3422
Prairie Ridge 23 2014 Spring	35.812	-78.7198	2014-09-03 11:54:59	2014-09-03 11:55:15	No Animal	No Animal	1	Prairie Ridge 2014 Spring	Open	7	p1d3422
Prairie Ridge 23 2014 Spring	35.812	-78.7198	2014-09-03 11:57:10	2014-09-03 11:57:59	No Animal	No Animal	1	Prairie Ridge 2014 Spring	Open	7	p1d3422
Prairie Ridge 23 2014 Spring	35.812	-78.7198	2014-09-03 12:03:04	2014-09-03 12:03:28	No Animal	No Animal	1	Prairie Ridge 2014 Spring	Open	7	p1d3422
Prairie Ridge 23 2014 Spring	35.812	-78.7198	2014-09-03 12:04:39	2014-09-03 12:05:43	No Animal	No Animal	1	Prairie Ridge 2014 Spring	Open	7	p1d3422
Prairie Ridge 23 2014 Spring	35.812	-78.7198	2014-09-03 12:33:20	2014-09-03 12:33:21	No Animal	No Animal	1	Prairie Ridge 2014 Spring	Open	7	p1d3422
Prairie Ridge 23 2014 Spring	35.812	-78.7198	2014-09-03 12:38:55	2014-09-03 12:39:08	No Animal	No Animal	1	Prairie Ridge 2014 Spring	Open	7	p1d3422
Prairie Ridge 23 2014 Spring	35.812	-78.7198	2014-09-03 12:40:13	2014-09-03 12:40:14	No Animal	No Animal	1	Prairie Ridge 2014 Spring	Open	7	p1d3422
Prairie Ridge 23 2014 Spring	35.812	-78.7198	2014-09-03 12:49:02	2014-09-03 12:49:11	No Animal	No Animal	1	Prairie Ridge 2014 Spring	Open	7	p1d3422
Prairie Ridge 23 2014 Spring	35.812	-78.7198	2014-09-03 13:05:36	2014-09-03 13:05:37	No Animal	No Animal	1	Prairie Ridge 2014 Spring	Open	7	p1d3422
Prairie Ridge 23 2014 Spring	35.812	-78.7198	2014-09-03 13:23:13	2014-09-03 13:23:54	No Animal	No Animal	1	Prairie Ridge 2014 Spring	Open	7	p1d3422
Prairie Ridge 23 2014 Spring	35.812	-78.7198	2014-09-03 13:33:19	2014-09-03 13:33:32	No Animal	No Animal	1	Prairie Ridge 2014 Spring	Open	7	p1d3422
Prairie Ridge 23 2014 Spring	35.812	-78.7198	2014-09-03 14:06:25	2014-09-03 14:06:49	No Animal	No Animal	1	Prairie Ridge 2014 Spring	Open	7	p1d3422
Prairie Ridge 23 2014 Spring	35.812	-78.7198	2014-09-03 14:13:34	2014-09-03 14:13:35	No Animal	No Animal	1	Prairie Ridge 2014 Spring	Open	7	p1d3422
Prairie Ridge 23 2014 Spring	35.812	-78.7198	2014-09-03 14:23:54	2014-09-03 14:24:16	No Animal	No Animal	1	Prairie Ridge 2014 Spring	Open	7	p1d3422
Prairie Ridge 23 2014 Spring	35.812	-78.7198	2014-09-03 14:25:41	2014-09-03 14:25:42	No Animal	No Animal	1	Prairie Ridge 2014 Spring	Open	7	p1d3422
Prairie Ridge 23 2014 Spring	35.812	-78.7198	2014-09-03 14:33:19	2014-09-03 14:33:19	No Animal	No Animal	1	Prairie Ridge 2014 Spring	Open	7	p1d3422
Prairie Ridge 23 2014 Spring	35.812	-78.7198	2014-09-03 14:57:31	2014-09-03 14:57:39	No Animal	No Animal	1	Prairie Ridge 2014 Spring	Open	7	p1d3422
Prairie Ridge 23 2014 Spring	35.812	-78.7198	2014-09-03 15:36:24	2014-09-03 15:36:32	No Animal	No Animal	1	Prairie Ridge 2014 Spring	Open	7	p1d3422
Prairie Ridge 23 2014 Spring	35.812	-78.7198	2014-09-03 16:43:55	2014-09-03 16:43:59	No Animal	No Animal	1	Prairie Ridge 2014 Spring	Open	7	p1d3422
Prairie Ridge 23 2014 Spring	35.812	-78.7198	2014-09-04 01:43:01	2014-09-04 01:44:57	White-tailed Deer	Odocoileus virginianus	3	Prairie Ridge 2014 Spring	Open	7	p1d3422
Prairie Ridge 23 2014 Spring	35.812	-78.7198	2014-09-04 01:47:30	2014-09-04 01:48:36	White-tailed Deer	Odocoileus virginianus	2	Prairie Ridge 2014 Spring	Open	7	p1d3422
Prairie Ridge 23 2014 Spring	35.812	-78.7198	2014-09-04 04:54:55	2014-09-04 04:54:56	No Animal	No Animal	1	Prairie Ridge 2014 Spring	Open	7	p1d3422
Prairie Ridge 23 2014 Spring	35.812	-78.7198	2014-09-04 04:56:00	2014-09-04 04:56:01	No Animal	No Animal	1	Prairie Ridge 2014 Spring	Open	7	p1d3422
Prairie Ridge 23 2014 Spring	35.812	-78.7198	2014-09-04 04:57:28	2014-09-04 04:57:29	Coyote	Canis latrans	1	Prairie Ridge 2014 Spring	Open	7	p1d3422
Prairie Ridge 23 2014 Spring	35.812	-78.7198	2014-09-04 05:00:58	2014-09-04 05:00:59	White-tailed Deer	Odocoileus virginianus	1	Prairie Ridge 2014 Spring	Open	7	p1d3422
Prairie Ridge 23 2014 Spring	35.812	-78.7198	2014-09-04 08:58:06	2014-09-04 08:58:06	Vehicle	Bicycle	1	Prairie Ridge 2014 Spring	Open	7	p1d3422
Prairie Ridge 23 2014 Spring	35.812	-78.7198	2014-09-04 09:00:40	2014-09-04 09:00:41	Vehicle	Bicycle	1	Prairie Ridge 2014 Spring	Open	7	p1d3422
Prairie Ridge 23 2014 Spring	35.812	-78.7198	2014-09-04 09:09:29	2014-09-04 09:09:30	Vehicle	Bicycle	1	Prairie Ridge 2014 Spring	Open	7	p1d3422
Prairie Ridge 23 2014 Spring	35.812	-78.7198	2014-09-04 09:11:49	2014-09-04 09:11:50	Vehicle	Bicycle	1	Prairie Ridge 2014 Spring	Open	7	p1d3422
Prairie Ridge 23 2014 Spring	35.812	-78.7198	2014-09-04 09:13:09	2014-09-04 09:13:10	Vehicle	Bicycle	1	Prairie Ridge 2014 Spring	Open	7	p1d3422
Prairie Ridge 23 2014 Spring	35.812	-78.7198	2014-09-04 11:00:25	2014-09-04 11:00:26	No Animal	No Animal	1	Prairie Ridge 2014 Spring	Open	7	p1d3422
Prairie Ridge 23 2014 Spring	35.812	-78.7198	2014-09-04 11:06:20	2014-09-04 11:06:21	No Animal	No Animal	1	Prairie Ridge 2014 Spring	Open	7	p1d3422
Prairie Ridge 23 2014 Spring	35.812	-78.7198	2014-09-04 11:07:58	2014-09-04 11:07:59	No Animal	No Animal	1	Prairie Ridge 2014 Spring	Open	7	p1d3422
Prairie Ridge 23 2014 Spring	35.812	-78.7198	2014-09-04 11:14:44	2014-09-04 11:14:45	No Animal	No Animal	1	Prairie Ridge 2014 Spring	Open	7	p1d3422
Prairie Ridge 23 2014 Spring	35.812	-78.7198	2014-09-04 11:19:11	2014-09-04 11:19:11	No Animal	No Animal	1	Prairie Ridge 2014 Spring	Open	7	p1d3422
Prairie Ridge 23 2014 Spring	35.812	-78.7198	2014-09-04 11:23:18	2014-09-04 11:23:18	No Animal	No Animal	1	Prairie Ridge 2014 Spring	Open	7	p1d3422
Prairie Ridge 23 2014 Spring	35.812	-78.7198	2014-09-04 12:07:34	2014-09-04 12:07:35	No Animal	No Animal	1	Prairie Ridge 2014 Spring	Open	7	p1d3422
Prairie Ridge 23 2014 Spring	35.812	-78.7198	2014-09-04 12:14:44	2014-09-04 12:16:31	No Animal	No Animal	1	Prairie Ridge 2014 Spring	Open	7	p1d3422
Prairie Ridge 23 2014 Spring	35.812	-78.7198	2014-09-04 12:17:57	2014-09-04 12:17:57	No Animal	No Animal	1	Prairie Ridge 2014 Spring	Open	7	p1d3422
Prairie Ridge 23 2014 Spring	35.812	-78.7198	2014-09-04 12:20:05	2014-09-04 12:20:06	No Animal	No Animal	1	Prairie Ridge 2014 Spring	Open	7	p1d3422
Prairie Ridge 23 2014 Spring	35.812	-78.7198	2014-09-04 12:42:44	2014-09-04 12:43:36	No Animal	No Animal	1	Prairie Ridge 2014 Spring	Open	7	p1d3422
Prairie Ridge 23 2014 Spring	35.812	-78.7198	2014-09-04 12:44:54	2014-09-04 12:46:47	No Animal	No Animal	1	Prairie Ridge 2014 Spring	Open	7	p1d3422
Prairie Ridge 23 2014 Spring	35.812	-78.7198	2014-09-04 12:47:53	2014-09-04 12:47:54	No Animal	No Animal	1	Prairie Ridge 2014 Spring	Open	7	p1d3422
Prairie Ridge 23 2014 Spring	35.812	-78.7198	2014-09-04 12:53:40	2014-09-04 12:53:58	No Animal	No Animal	1	Prairie Ridge 2014 Spring	Open	7	p1d3422
Prairie Ridge 23 2014 Spring	35.812	-78.7198	2014-09-04 12:58:22	2014-09-04 12:58:23	No Animal	No Animal	1	Prairie Ridge 2014 Spring	Open	7	p1d3422
Prairie Ridge 23 2014 Spring	35.812	-78.7198	2014-09-04 13:11:36	2014-09-04 13:11:36	No Animal	No Animal	1	Prairie Ridge 2014 Spring	Open	7	p1d3422
Prairie Ridge 23 2014 Spring	35.812	-78.7198	2014-09-04 13:24:54	2014-09-04 13:24:55	No Animal	No Animal	1	Prairie Ridge 2014 Spring	Open	7	p1d3422
Prairie Ridge 23 2014 Spring	35.812	-78.7198	2014-09-04 13:25:59	2014-09-04 13:26:00	Human, non staff	Homo sapiens	1	Prairie Ridge 2014 Spring	Open	7	p1d3422
Prairie Ridge 23 2014 Spring	35.812	-78.7198	2014-09-04 13:33:30	2014-09-04 13:33:31	No Animal	No Animal	1	Prairie Ridge 2014 Spring	Open	7	p1d3422
Prairie Ridge 23 2014 Spring	35.812	-78.7198	2014-09-04 13:42:54	2014-09-04 13:43:05	No Animal	No Animal	1	Prairie Ridge 2014 Spring	Open	7	p1d3422
Prairie Ridge 23 2014 Spring	35.812	-78.7198	2014-09-04 13:44:59	2014-09-04 13:47:28	No Animal	No Animal	1	Prairie Ridge 2014 Spring	Open	7	p1d3422
Prairie Ridge 23 2014 Spring	35.812	-78.7198	2014-09-04 13:50:45	2014-09-04 13:50:46	No Animal	No Animal	1	Prairie Ridge 2014 Spring	Open	7	p1d3422
Prairie Ridge 23 2014 Spring	35.812	-78.7198	2014-09-04 13:55:04	2014-09-04 13:55:05	No Animal	No Animal	1	Prairie Ridge 2014 Spring	Open	7	p1d3422
Prairie Ridge 23 2014 Spring	35.812	-78.7198	2014-09-04 14:00:23	2014-09-04 14:00:24	No Animal	No Animal	1	Prairie Ridge 2014 Spring	Open	7	p1d3422
Prairie Ridge 23 2014 Spring	35.812	-78.7198	2014-09-04 14:01:30	2014-09-04 14:01:31	No Animal	No Animal	1	Prairie Ridge 2014 Spring	Open	7	p1d3422
Prairie Ridge 23 2014 Spring	35.812	-78.7198	2014-09-04 14:03:15	2014-09-04 14:03:16	No Animal	No Animal	1	Prairie Ridge 2014 Spring	Open	7	p1d3422
Prairie Ridge 23 2014 Spring	35.812	-78.7198	2014-09-04 14:05:13	2014-09-04 14:05:14	No Animal	No Animal	1	Prairie Ridge 2014 Spring	Open	7	p1d3422
Prairie Ridge 23 2014 Spring	35.812	-78.7198	2014-09-04 14:06:31	2014-09-04 14:08:45	No Animal	No Animal	1	Prairie Ridge 2014 Spring	Open	7	p1d3422
Prairie Ridge 23 2014 Spring	35.812	-78.7198	2014-09-04 14:13:25	2014-09-04 14:15:49	No Animal	No Animal	1	Prairie Ridge 2014 Spring	Open	7	p1d3422
Prairie Ridge 23 2014 Spring	35.812	-78.7198	2014-09-04 14:19:57	2014-09-04 14:19:58	No Animal	No Animal	1	Prairie Ridge 2014 Spring	Open	7	p1d3422
Prairie Ridge 23 2014 Spring	35.812	-78.7198	2014-09-04 14:21:38	2014-09-04 14:22:24	No Animal	No Animal	1	Prairie Ridge 2014 Spring	Open	7	p1d3422
Prairie Ridge 23 2014 Spring	35.812	-78.7198	2014-09-04 15:03:57	2014-09-04 15:04:27	No Animal	No Animal	1	Prairie Ridge 2014 Spring	Open	7	p1d3422
Prairie Ridge 23 2014 Spring	35.812	-78.7198	2014-09-04 15:06:22	2014-09-04 15:06:23	No Animal	No Animal	1	Prairie Ridge 2014 Spring	Open	7	p1d3422
Prairie Ridge 23 2014 Spring	35.812	-78.7198	2014-09-04 15:08:15	2014-09-04 15:10:01	No Animal	No Animal	1	Prairie Ridge 2014 Spring	Open	7	p1d3422
Prairie Ridge 23 2014 Spring	35.812	-78.7198	2014-09-04 15:11:09	2014-09-04 15:11:51	No Animal	No Animal	1	Prairie Ridge 2014 Spring	Open	7	p1d3422
Prairie Ridge 23 2014 Spring	35.812	-78.7198	2014-09-04 15:15:44	2014-09-04 15:15:45	No Animal	No Animal	1	Prairie Ridge 2014 Spring	Open	7	p1d3422
Prairie Ridge 23 2014 Spring	35.812	-78.7198	2014-09-04 15:16:49	2014-09-04 15:16:50	No Animal	No Animal	1	Prairie Ridge 2014 Spring	Open	7	p1d3422
Prairie Ridge 23 2014 Spring	35.812	-78.7198	2014-09-04 15:18:24	2014-09-04 15:18:37	No Animal	No Animal	1	Prairie Ridge 2014 Spring	Open	7	p1d3422
Prairie Ridge 23 2014 Spring	35.812	-78.7198	2014-09-04 15:20:15	2014-09-04 15:21:28	No Animal	No Animal	1	Prairie Ridge 2014 Spring	Open	7	p1d3422
Prairie Ridge 23 2014 Spring	35.812	-78.7198	2014-09-04 15:29:20	2014-09-04 15:29:21	No Animal	No Animal	1	Prairie Ridge 2014 Spring	Open	7	p1d3422
Prairie Ridge 23 2014 Spring	35.812	-78.7198	2014-09-04 15:47:40	2014-09-04 15:47:41	No Animal	No Animal	1	Prairie Ridge 2014 Spring	Open	7	p1d3422
Prairie Ridge 23 2014 Spring	35.812	-78.7198	2014-09-04 16:10:58	2014-09-04 16:11:10	No Animal	No Animal	1	Prairie Ridge 2014 Spring	Open	7	p1d3422
Prairie Ridge 23 2014 Spring	35.812	-78.7198	2014-09-04 16:12:51	2014-09-04 16:12:52	No Animal	No Animal	1	Prairie Ridge 2014 Spring	Open	7	p1d3422
Prairie Ridge 23 2014 Spring	35.812	-78.7198	2014-09-04 16:14:28	2014-09-04 16:14:29	No Animal	No Animal	1	Prairie Ridge 2014 Spring	Open	7	p1d3422
Prairie Ridge 23 2014 Spring	35.812	-78.7198	2014-09-04 20:58:41	2014-09-04 20:58:42	Unknown Animal	Unknown Animal	1	Prairie Ridge 2014 Spring	Open	7	p1d3422
Prairie Ridge 23 2014 Spring	35.812	-78.7198	2014-09-05 00:58:24	2014-09-05 00:58:25	No Animal	No Animal	1	Prairie Ridge 2014 Spring	Open	7	p1d3422
Prairie Ridge 23 2014 Spring	35.812	-78.7198	2014-09-05 04:16:56	2014-09-05 04:16:57	No Animal	No Animal	1	Prairie Ridge 2014 Spring	Open	7	p1d3422
Prairie Ridge 23 2014 Spring	35.812	-78.7198	2014-09-05 13:33:51	2014-09-05 13:33:52	No Animal	No Animal	1	Prairie Ridge 2014 Spring	Open	7	p1d3422
Prairie Ridge 23 2014 Spring	35.812	-78.7198	2014-09-05 14:22:48	2014-09-05 14:22:49	No Animal	No Animal	1	Prairie Ridge 2014 Spring	Open	7	p1d3422
Prairie Ridge 23 2014 Spring	35.812	-78.7198	2014-09-05 15:00:22	2014-09-05 15:01:27	No Animal	No Animal	1	Prairie Ridge 2014 Spring	Open	7	p1d3422
Prairie Ridge 23 2014 Spring	35.812	-78.7198	2014-09-05 15:06:25	2014-09-05 15:06:40	No Animal	No Animal	1	Prairie Ridge 2014 Spring	Open	7	p1d3422
Prairie Ridge 23 2014 Spring	35.812	-78.7198	2014-09-05 15:07:48	2014-09-05 15:07:49	No Animal	No Animal	1	Prairie Ridge 2014 Spring	Open	7	p1d3422
Prairie Ridge 23 2014 Spring	35.812	-78.7198	2014-09-05 15:39:59	2014-09-05 15:40:01	No Animal	No Animal	1	Prairie Ridge 2014 Spring	Open	7	p1d3422
Prairie Ridge 23 2014 Spring	35.812	-78.7198	2014-09-05 15:41:53	2014-09-05 15:43:00	No Animal	No Animal	1	Prairie Ridge 2014 Spring	Open	7	p1d3422
Prairie Ridge 23 2014 Spring	35.812	-78.7198	2014-09-05 15:44:11	2014-09-05 15:45:37	No Animal	No Animal	1	Prairie Ridge 2014 Spring	Open	7	p1d3422
Prairie Ridge 23 2014 Spring	35.812	-78.7198	2014-09-05 15:47:08	2014-09-05 15:47:09	No Animal	No Animal	1	Prairie Ridge 2014 Spring	Open	7	p1d3422
Prairie Ridge 23 2014 Spring	35.812	-78.7198	2014-09-05 15:52:06	2014-09-05 15:54:55	No Animal	No Animal	1	Prairie Ridge 2014 Spring	Open	7	p1d3422
Prairie Ridge 23 2014 Spring	35.812	-78.7198	2014-09-05 16:27:51	2014-09-05 16:27:51	No Animal	No Animal	1	Prairie Ridge 2014 Spring	Open	7	p1d3422
Prairie Ridge 23 2014 Spring	35.812	-78.7198	2014-09-05 16:37:21	2014-09-05 16:37:53	No Animal	No Animal	1	Prairie Ridge 2014 Spring	Open	7	p1d3422
Prairie Ridge 23 2014 Spring	35.812	-78.7198	2014-09-05 16:43:21	2014-09-05 16:44:44	No Animal	No Animal	1	Prairie Ridge 2014 Spring	Open	7	p1d3422
Prairie Ridge 23 2014 Spring	35.812	-78.7198	2014-09-05 18:15:19	2014-09-05 18:15:27	No Animal	No Animal	1	Prairie Ridge 2014 Spring	Open	7	p1d3422
Prairie Ridge 23 2014 Spring	35.812	-78.7198	2014-09-05 19:06:36	2014-09-05 19:06:37	No Animal	No Animal	1	Prairie Ridge 2014 Spring	Open	7	p1d3422
Prairie Ridge 23 2014 Spring	35.812	-78.7198	2014-09-05 19:22:34	2014-09-05 19:25:30	White-tailed Deer	Odocoileus virginianus	3	Prairie Ridge 2014 Spring	Open	7	p1d3422
Prairie Ridge 23 2014 Spring	35.812	-78.7198	2014-09-05 19:28:06	2014-09-05 19:28:17	White-tailed Deer	Odocoileus virginianus	1	Prairie Ridge 2014 Spring	Open	7	p1d3422
Prairie Ridge 23 2014 Spring	35.812	-78.7198	2014-09-05 20:59:19	2014-09-05 20:59:20	No Animal	No Animal	1	Prairie Ridge 2014 Spring	Open	7	p1d3422
Prairie Ridge 23 2014 Spring	35.812	-78.7198	2014-09-06 00:33:53	2014-09-06 00:33:59	No Animal	No Animal	1	Prairie Ridge 2014 Spring	Open	7	p1d3422
Prairie Ridge 23 2014 Spring	35.812	-78.7198	2014-09-06 01:01:19	2014-09-06 01:01:41	White-tailed Deer	Odocoileus virginianus	1	Prairie Ridge 2014 Spring	Open	7	p1d3422
Prairie Ridge 23 2014 Spring	35.812	-78.7198	2014-09-06 03:15:38	2014-09-06 03:15:39	No Animal	No Animal	1	Prairie Ridge 2014 Spring	Open	7	p1d3422
Prairie Ridge 23 2014 Spring	35.812	-78.7198	2014-09-06 11:17:16	2014-09-06 11:17:17	No Animal	No Animal	1	Prairie Ridge 2014 Spring	Open	7	p1d3422
Prairie Ridge 23 2014 Spring	35.812	-78.7198	2014-09-06 11:32:26	2014-09-06 11:32:27	Vehicle	Bicycle	1	Prairie Ridge 2014 Spring	Open	7	p1d3422
Prairie Ridge 23 2014 Spring	35.812	-78.7198	2014-09-06 11:47:43	2014-09-06 11:47:50	No Animal	No Animal	1	Prairie Ridge 2014 Spring	Open	7	p1d3422
Prairie Ridge 23 2014 Spring	35.812	-78.7198	2014-09-06 11:57:28	2014-09-06 11:58:03	No Animal	No Animal	1	Prairie Ridge 2014 Spring	Open	7	p1d3422
Prairie Ridge 23 2014 Spring	35.812	-78.7198	2014-09-06 12:07:18	2014-09-06 12:07:19	No Animal	No Animal	1	Prairie Ridge 2014 Spring	Open	7	p1d3422
Prairie Ridge 23 2014 Spring	35.812	-78.7198	2014-09-06 13:08:42	2014-09-06 13:08:50	No Animal	No Animal	1	Prairie Ridge 2014 Spring	Open	7	p1d3422
Prairie Ridge 23 2014 Spring	35.812	-78.7198	2014-09-06 13:31:21	2014-09-06 13:31:22	No Animal	No Animal	1	Prairie Ridge 2014 Spring	Open	7	p1d3422
Prairie Ridge 23 2014 Spring	35.812	-78.7198	2014-09-06 13:56:47	2014-09-06 13:57:29	No Animal	No Animal	1	Prairie Ridge 2014 Spring	Open	7	p1d3422
Prairie Ridge 23 2014 Spring	35.812	-78.7198	2014-09-06 14:02:48	2014-09-06 14:02:49	No Animal	No Animal	1	Prairie Ridge 2014 Spring	Open	7	p1d3422
Prairie Ridge 23 2014 Spring	35.812	-78.7198	2014-09-06 14:41:04	2014-09-06 14:41:04	No Animal	No Animal	1	Prairie Ridge 2014 Spring	Open	7	p1d3422
Prairie Ridge 23 2014 Spring	35.812	-78.7198	2014-09-06 14:42:48	2014-09-06 14:42:49	No Animal	No Animal	1	Prairie Ridge 2014 Spring	Open	7	p1d3422
Prairie Ridge 23 2014 Spring	35.812	-78.7198	2014-09-06 14:53:58	2014-09-06 14:53:59	No Animal	No Animal	1	Prairie Ridge 2014 Spring	Open	7	p1d3422
Prairie Ridge 23 2014 Spring	35.812	-78.7198	2014-09-06 15:13:12	2014-09-06 15:14:49	No Animal	No Animal	1	Prairie Ridge 2014 Spring	Open	7	p1d3422
Prairie Ridge 23 2014 Spring	35.812	-78.7198	2014-09-06 15:17:24	2014-09-06 15:17:25	No Animal	No Animal	1	Prairie Ridge 2014 Spring	Open	7	p1d3422
Prairie Ridge 23 2014 Spring	35.812	-78.7198	2014-09-06 15:22:19	2014-09-06 15:22:20	No Animal	No Animal	1	Prairie Ridge 2014 Spring	Open	7	p1d3422
Prairie Ridge 23 2014 Spring	35.812	-78.7198	2014-09-06 15:44:13	2014-09-06 15:44:14	No Animal	No Animal	1	Prairie Ridge 2014 Spring	Open	7	p1d3422
Prairie Ridge 23 2014 Spring	35.812	-78.7198	2014-09-06 15:45:55	2014-09-06 15:45:59	No Animal	No Animal	1	Prairie Ridge 2014 Spring	Open	7	p1d3422
Prairie Ridge 23 2014 Spring	35.812	-78.7198	2014-09-06 15:50:48	2014-09-06 15:50:49	No Animal	No Animal	1	Prairie Ridge 2014 Spring	Open	7	p1d3422
Prairie Ridge 23 2014 Spring	35.812	-78.7198	2014-09-06 15:52:59	2014-09-06 15:53:55	No Animal	No Animal	1	Prairie Ridge 2014 Spring	Open	7	p1d3422
Prairie Ridge 23 2014 Spring	35.812	-78.7198	2014-09-06 16:03:14	2014-09-06 16:03:40	No Animal	No Animal	1	Prairie Ridge 2014 Spring	Open	7	p1d3422
Prairie Ridge 23 2014 Spring	35.812	-78.7198	2014-09-06 16:14:40	2014-09-06 16:14:41	No Animal	No Animal	1	Prairie Ridge 2014 Spring	Open	7	p1d3422
Prairie Ridge 23 2014 Spring	35.812	-78.7198	2014-09-06 16:16:41	2014-09-06 16:16:42	No Animal	No Animal	1	Prairie Ridge 2014 Spring	Open	7	p1d3422
Prairie Ridge 23 2014 Spring	35.812	-78.7198	2014-09-06 16:27:06	2014-09-06 16:27:07	No Animal	No Animal	1	Prairie Ridge 2014 Spring	Open	7	p1d3422
Prairie Ridge 23 2014 Spring	35.812	-78.7198	2014-09-06 16:42:52	2014-09-06 16:42:53	No Animal	No Animal	1	Prairie Ridge 2014 Spring	Open	7	p1d3422
Prairie Ridge 23 2014 Spring	35.812	-78.7198	2014-09-06 17:38:04	2014-09-06 17:38:05	No Animal	No Animal	1	Prairie Ridge 2014 Spring	Open	7	p1d3422
Prairie Ridge 23 2014 Spring	35.812	-78.7198	2014-09-06 18:01:59	2014-09-06 18:02:21	No Animal	No Animal	1	Prairie Ridge 2014 Spring	Open	7	p1d3422
Prairie Ridge 23 2014 Spring	35.812	-78.7198	2014-09-06 18:03:34	2014-09-06 18:04:52	No Animal	No Animal	1	Prairie Ridge 2014 Spring	Open	7	p1d3422
Prairie Ridge 23 2014 Spring	35.812	-78.7198	2014-09-06 18:15:30	2014-09-06 18:15:31	No Animal	No Animal	1	Prairie Ridge 2014 Spring	Open	7	p1d3422
Prairie Ridge 23 2014 Spring	35.812	-78.7198	2014-09-06 18:20:31	2014-09-06 18:20:31	No Animal	No Animal	1	Prairie Ridge 2014 Spring	Open	7	p1d3422
Prairie Ridge 23 2014 Spring	35.812	-78.7198	2014-09-06 18:22:59	2014-09-06 18:23:01	No Animal	No Animal	1	Prairie Ridge 2014 Spring	Open	7	p1d3422
Prairie Ridge 23 2014 Spring	35.812	-78.7198	2014-09-07 02:17:34	2014-09-07 02:17:35	Unknown Animal	Unknown Animal	1	Prairie Ridge 2014 Spring	Open	7	p1d3422
Prairie Ridge 23 2014 Spring	35.812	-78.7198	2014-09-07 09:59:03	2014-09-07 09:59:51	No Animal	No Animal	1	Prairie Ridge 2014 Spring	Open	7	p1d3422
Prairie Ridge 23 2014 Spring	35.812	-78.7198	2014-09-07 10:05:17	2014-09-07 10:05:18	No Animal	No Animal	1	Prairie Ridge 2014 Spring	Open	7	p1d3422
Prairie Ridge 23 2014 Spring	35.812	-78.7198	2014-09-07 10:28:48	2014-09-07 10:28:49	No Animal	No Animal	1	Prairie Ridge 2014 Spring	Open	7	p1d3422
Prairie Ridge 23 2014 Spring	35.812	-78.7198	2014-09-07 11:18:13	2014-09-07 11:18:14	No Animal	No Animal	1	Prairie Ridge 2014 Spring	Open	7	p1d3422
Prairie Ridge 23 2014 Spring	35.812	-78.7198	2014-09-07 11:19:53	2014-09-07 11:20:19	No Animal	No Animal	1	Prairie Ridge 2014 Spring	Open	7	p1d3422
Prairie Ridge 23 2014 Spring	35.812	-78.7198	2014-09-07 11:53:07	2014-09-07 11:53:08	No Animal	No Animal	1	Prairie Ridge 2014 Spring	Open	7	p1d3422
Prairie Ridge 23 2014 Spring	35.812	-78.7198	2014-09-07 14:29:05	2014-09-07 14:29:06	No Animal	No Animal	1	Prairie Ridge 2014 Spring	Open	7	p1d3422
Prairie Ridge 23 2014 Spring	35.812	-78.7198	2014-09-07 14:40:15	2014-09-07 14:40:16	No Animal	No Animal	1	Prairie Ridge 2014 Spring	Open	7	p1d3422
Prairie Ridge 23 2014 Spring	35.812	-78.7198	2014-09-07 15:15:16	2014-09-07 15:15:17	No Animal	No Animal	1	Prairie Ridge 2014 Spring	Open	7	p1d3422
Prairie Ridge 23 2014 Spring	35.812	-78.7198	2014-09-07 15:48:20	2014-09-07 15:48:21	No Animal	No Animal	1	Prairie Ridge 2014 Spring	Open	7	p1d3422
Prairie Ridge 23 2014 Spring	35.812	-78.7198	2014-09-07 16:13:33	2014-09-07 16:13:46	No Animal	No Animal	1	Prairie Ridge 2014 Spring	Open	7	p1d3422
Prairie Ridge 23 2014 Spring	35.812	-78.7198	2014-09-07 16:17:39	2014-09-07 16:17:40	No Animal	No Animal	1	Prairie Ridge 2014 Spring	Open	7	p1d3422
Prairie Ridge 23 2014 Spring	35.812	-78.7198	2014-09-07 16:23:46	2014-09-07 16:23:47	No Animal	No Animal	1	Prairie Ridge 2014 Spring	Open	7	p1d3422
Prairie Ridge 23 2014 Spring	35.812	-78.7198	2014-09-09 02:00:16	2014-09-09 02:00:18	White-tailed Deer	Odocoileus virginianus	1	Prairie Ridge 2014 Spring	Open	7	p1d3422
Prairie Ridge 23 2014 Spring	35.812	-78.7198	2014-09-09 03:38:27	2014-09-09 03:39:14	White-tailed Deer	Odocoileus virginianus	1	Prairie Ridge 2014 Spring	Open	7	p1d3422
Prairie Ridge 23 2014 Spring	35.812	-78.7198	2014-09-10 01:56:04	2014-09-10 01:56:05	No Animal	No Animal	1	Prairie Ridge 2014 Spring	Open	7	p1d3422
Prairie Ridge 23 2014 Spring	35.812	-78.7198	2014-09-10 02:30:34	2014-09-10 02:30:35	No Animal	No Animal	1	Prairie Ridge 2014 Spring	Open	7	p1d3422
Prairie Ridge 23 2014 Spring	35.812	-78.7198	2014-09-10 02:58:31	2014-09-10 02:58:56	White-tailed Deer	Odocoileus virginianus	1	Prairie Ridge 2014 Spring	Open	7	p1d3422
Prairie Ridge 23 2014 Spring	35.812	-78.7198	2014-09-10 05:48:50	2014-09-10 05:48:51	Eastern Cottontail	Sylvilagus floridanus	1	Prairie Ridge 2014 Spring	Open	7	p1d3422
Prairie Ridge 23 2014 Spring	35.812	-78.7198	2014-09-10 05:54:21	2014-09-10 05:54:23	Eastern Cottontail	Sylvilagus floridanus	1	Prairie Ridge 2014 Spring	Open	7	p1d3422
Prairie Ridge 23 2014 Spring	35.812	-78.7198	2014-09-10 13:31:03	2014-09-10 13:31:04	No Animal	No Animal	1	Prairie Ridge 2014 Spring	Open	7	p1d3422
Prairie Ridge 23 2014 Spring	35.812	-78.7198	2014-09-10 13:32:23	2014-09-10 13:32:23	No Animal	No Animal	1	Prairie Ridge 2014 Spring	Open	7	p1d3422
Prairie Ridge 23 2014 Spring	35.812	-78.7198	2014-09-10 14:14:01	2014-09-10 14:14:02	No Animal	No Animal	1	Prairie Ridge 2014 Spring	Open	7	p1d3422
Prairie Ridge 23 2014 Spring	35.812	-78.7198	2014-09-11 02:21:09	2014-09-11 02:21:10	White-tailed Deer	Odocoileus virginianus	1	Prairie Ridge 2014 Spring	Open	7	p1d3422
Prairie Ridge 23 2014 Spring	35.812	-78.7198	2014-09-11 04:53:24	2014-09-11 04:53:25	White-tailed Deer	Odocoileus virginianus	1	Prairie Ridge 2014 Spring	Open	7	p1d3422
Prairie Ridge 23 2014 Spring	35.812	-78.7198	2014-09-11 08:51:00	2014-09-11 08:52:02	No Animal	No Animal	1	Prairie Ridge 2014 Spring	Open	7	p1d3422
Prairie Ridge 23 2014 Spring	35.812	-78.7198	2014-09-11 08:55:11	2014-09-11 08:55:12	No Animal	No Animal	1	Prairie Ridge 2014 Spring	Open	7	p1d3422
Prairie Ridge 23 2014 Spring	35.812	-78.7198	2014-09-11 08:56:47	2014-09-11 08:56:48	No Animal	No Animal	1	Prairie Ridge 2014 Spring	Open	7	p1d3422
Prairie Ridge 23 2014 Spring	35.812	-78.7198	2014-09-11 09:47:06	2014-09-11 09:47:30	No Animal	No Animal	1	Prairie Ridge 2014 Spring	Open	7	p1d3422
Prairie Ridge 23 2014 Spring	35.812	-78.7198	2014-09-11 10:07:13	2014-09-11 10:07:24	No Animal	No Animal	1	Prairie Ridge 2014 Spring	Open	7	p1d3422
Prairie Ridge 23 2014 Spring	35.812	-78.7198	2014-09-11 10:10:44	2014-09-11 10:10:45	No Animal	No Animal	1	Prairie Ridge 2014 Spring	Open	7	p1d3422
Prairie Ridge 23 2014 Spring	35.812	-78.7198	2014-09-11 10:12:13	2014-09-11 10:12:14	No Animal	No Animal	1	Prairie Ridge 2014 Spring	Open	7	p1d3422
Prairie Ridge 23 2014 Spring	35.812	-78.7198	2014-09-11 10:26:06	2014-09-11 10:26:07	No Animal	No Animal	1	Prairie Ridge 2014 Spring	Open	7	p1d3422
Prairie Ridge 23 2014 Spring	35.812	-78.7198	2014-09-11 10:28:26	2014-09-11 10:28:27	No Animal	No Animal	1	Prairie Ridge 2014 Spring	Open	7	p1d3422
Prairie Ridge 23 2014 Spring	35.812	-78.7198	2014-09-11 10:35:58	2014-09-11 10:35:59	No Animal	No Animal	1	Prairie Ridge 2014 Spring	Open	7	p1d3422
Prairie Ridge 23 2014 Spring	35.812	-78.7198	2014-09-11 10:39:18	2014-09-11 10:39:25	No Animal	No Animal	1	Prairie Ridge 2014 Spring	Open	7	p1d3422
Prairie Ridge 23 2014 Spring	35.812	-78.7198	2014-09-11 10:45:13	2014-09-11 10:45:14	No Animal	No Animal	1	Prairie Ridge 2014 Spring	Open	7	p1d3422
Prairie Ridge 23 2014 Spring	35.812	-78.7198	2014-09-11 10:49:14	2014-09-11 10:49:15	No Animal	No Animal	1	Prairie Ridge 2014 Spring	Open	7	p1d3422
Prairie Ridge 23 2014 Spring	35.812	-78.7198	2014-09-11 10:56:27	2014-09-11 10:56:28	No Animal	No Animal	1	Prairie Ridge 2014 Spring	Open	7	p1d3422
Prairie Ridge 23 2014 Spring	35.812	-78.7198	2014-09-11 11:46:22	2014-09-11 11:46:23	No Animal	No Animal	1	Prairie Ridge 2014 Spring	Open	7	p1d3422
Prairie Ridge 23 2014 Spring	35.812	-78.7198	2014-09-11 12:37:40	2014-09-11 12:38:39	No Animal	No Animal	1	Prairie Ridge 2014 Spring	Open	7	p1d3422
Prairie Ridge 23 2014 Spring	35.812	-78.7198	2014-09-11 13:11:53	2014-09-11 13:11:54	No Animal	No Animal	1	Prairie Ridge 2014 Spring	Open	7	p1d3422
Prairie Ridge 23 2014 Spring	35.812	-78.7198	2014-09-11 13:46:27	2014-09-11 13:46:28	No Animal	No Animal	1	Prairie Ridge 2014 Spring	Open	7	p1d3422
Prairie Ridge 23 2014 Spring	35.812	-78.7198	2014-09-11 14:07:10	2014-09-11 14:08:13	No Animal	No Animal	1	Prairie Ridge 2014 Spring	Open	7	p1d3422
Prairie Ridge 23 2014 Spring	35.812	-78.7198	2014-09-11 14:09:48	2014-09-11 14:09:48	No Animal	No Animal	1	Prairie Ridge 2014 Spring	Open	7	p1d3422
Prairie Ridge 23 2014 Spring	35.812	-78.7198	2014-09-11 15:15:24	2014-09-11 15:15:24	No Animal	No Animal	1	Prairie Ridge 2014 Spring	Open	7	p1d3422
Prairie Ridge 23 2014 Spring	35.812	-78.7198	2014-09-11 15:17:57	2014-09-11 15:18:08	No Animal	No Animal	1	Prairie Ridge 2014 Spring	Open	7	p1d3422
Prairie Ridge 23 2014 Spring	35.812	-78.7198	2014-09-11 15:19:12	2014-09-11 15:20:34	No Animal	No Animal	1	Prairie Ridge 2014 Spring	Open	7	p1d3422
Prairie Ridge 23 2014 Spring	35.812	-78.7198	2014-09-11 15:23:51	2014-09-11 15:26:18	No Animal	No Animal	1	Prairie Ridge 2014 Spring	Open	7	p1d3422
Prairie Ridge 23 2014 Spring	35.812	-78.7198	2014-09-11 15:27:25	2014-09-11 15:27:58	No Animal	No Animal	1	Prairie Ridge 2014 Spring	Open	7	p1d3422
Prairie Ridge 23 2014 Spring	35.812	-78.7198	2014-09-11 15:31:22	2014-09-11 15:32:14	No Animal	No Animal	1	Prairie Ridge 2014 Spring	Open	7	p1d3422
Prairie Ridge 23 2014 Spring	35.812	-78.7198	2014-09-11 15:35:14	2014-09-11 15:36:37	No Animal	No Animal	1	Prairie Ridge 2014 Spring	Open	7	p1d3422
Prairie Ridge 23 2014 Spring	35.812	-78.7198	2014-09-11 15:45:08	2014-09-11 15:45:08	No Animal	No Animal	1	Prairie Ridge 2014 Spring	Open	7	p1d3422
Prairie Ridge 23 2014 Spring	35.812	-78.7198	2014-09-11 15:46:18	2014-09-11 15:46:19	No Animal	No Animal	1	Prairie Ridge 2014 Spring	Open	7	p1d3422
Prairie Ridge 23 2014 Spring	35.812	-78.7198	2014-09-11 15:49:41	2014-09-11 15:49:42	No Animal	No Animal	1	Prairie Ridge 2014 Spring	Open	7	p1d3422
Prairie Ridge 23 2014 Spring	35.812	-78.7198	2014-09-11 15:51:19	2014-09-11 15:51:38	No Animal	No Animal	1	Prairie Ridge 2014 Spring	Open	7	p1d3422
Prairie Ridge 23 2014 Spring	35.812	-78.7198	2014-09-11 20:00:22	2014-09-11 20:00:23	White-tailed Deer	Odocoileus virginianus	2	Prairie Ridge 2014 Spring	Open	7	p1d3422
Prairie Ridge 23 2014 Spring	35.812	-78.7198	2014-09-11 23:47:44	2014-09-11 23:47:54	White-tailed Deer	Odocoileus virginianus	2	Prairie Ridge 2014 Spring	Open	7	p1d3422
Prairie Ridge 23 2014 Spring	35.812	-78.7198	2014-09-11 23:49:20	2014-09-11 23:50:09	White-tailed Deer	Odocoileus virginianus	1	Prairie Ridge 2014 Spring	Open	7	p1d3422
Prairie Ridge 23 2014 Spring	35.812	-78.7198	2014-09-12 03:04:04	2014-09-12 03:04:18	White-tailed Deer	Odocoileus virginianus	2	Prairie Ridge 2014 Spring	Open	7	p1d3422
Prairie Ridge 23 2014 Spring	35.812	-78.7198	2014-09-12 09:25:15	2014-09-12 09:25:16	No Animal	No Animal	1	Prairie Ridge 2014 Spring	Open	7	p1d3422
Prairie Ridge 23 2014 Spring	35.812	-78.7198	2014-09-12 09:52:54	2014-09-12 09:52:55	Human, non staff	Homo sapiens	1	Prairie Ridge 2014 Spring	Open	7	p1d3422
Prairie Ridge 23 2014 Spring	35.812	-78.7198	2014-09-12 14:00:37	2014-09-12 14:00:59	No Animal	No Animal	1	Prairie Ridge 2014 Spring	Open	7	p1d3422
Prairie Ridge 23 2014 Spring	35.812	-78.7198	2014-09-12 14:10:42	2014-09-12 14:10:43	No Animal	No Animal	1	Prairie Ridge 2014 Spring	Open	7	p1d3422
Prairie Ridge 23 2014 Spring	35.812	-78.7198	2014-09-12 14:13:56	2014-09-12 14:13:56	No Animal	No Animal	1	Prairie Ridge 2014 Spring	Open	7	p1d3422
Prairie Ridge 23 2014 Spring	35.812	-78.7198	2014-09-12 14:14:57	2014-09-12 14:16:36	No Animal	No Animal	1	Prairie Ridge 2014 Spring	Open	7	p1d3422
Prairie Ridge 23 2014 Spring	35.812	-78.7198	2014-09-12 14:22:50	2014-09-12 14:22:51	No Animal	No Animal	1	Prairie Ridge 2014 Spring	Open	7	p1d3422
Prairie Ridge 23 2014 Spring	35.812	-78.7198	2014-09-12 14:24:02	2014-09-12 14:25:07	No Animal	No Animal	1	Prairie Ridge 2014 Spring	Open	7	p1d3422
Prairie Ridge 23 2014 Spring	35.812	-78.7198	2014-09-12 14:26:14	2014-09-12 14:26:59	No Animal	No Animal	1	Prairie Ridge 2014 Spring	Open	7	p1d3422
Prairie Ridge 23 2014 Spring	35.812	-78.7198	2014-09-12 14:28:03	2014-09-12 14:28:04	No Animal	No Animal	1	Prairie Ridge 2014 Spring	Open	7	p1d3422
Prairie Ridge 23 2014 Spring	35.812	-78.7198	2014-09-12 14:29:21	2014-09-12 14:29:47	No Animal	No Animal	1	Prairie Ridge 2014 Spring	Open	7	p1d3422
Prairie Ridge 23 2014 Spring	35.812	-78.7198	2014-09-12 14:31:23	2014-09-12 14:31:59	No Animal	No Animal	1	Prairie Ridge 2014 Spring	Open	7	p1d3422
Prairie Ridge 23 2014 Spring	35.812	-78.7198	2014-09-12 14:36:33	2014-09-12 14:36:34	No Animal	No Animal	1	Prairie Ridge 2014 Spring	Open	7	p1d3422
Prairie Ridge 23 2014 Spring	35.812	-78.7198	2014-09-12 14:37:35	2014-09-12 14:42:12	No Animal	No Animal	1	Prairie Ridge 2014 Spring	Open	7	p1d3422
Prairie Ridge 23 2014 Spring	35.812	-78.7198	2014-09-12 14:45:17	2014-09-12 14:46:03	No Animal	No Animal	1	Prairie Ridge 2014 Spring	Open	7	p1d3422
Prairie Ridge 23 2014 Spring	35.812	-78.7198	2014-09-12 14:48:39	2014-09-12 14:50:27	No Animal	No Animal	1	Prairie Ridge 2014 Spring	Open	7	p1d3422
Prairie Ridge 23 2014 Spring	35.812	-78.7198	2014-09-12 14:56:08	2014-09-12 14:56:26	No Animal	No Animal	1	Prairie Ridge 2014 Spring	Open	7	p1d3422
Prairie Ridge 23 2014 Spring	35.812	-78.7198	2014-09-12 14:59:15	2014-09-12 14:59:16	No Animal	No Animal	1	Prairie Ridge 2014 Spring	Open	7	p1d3422
Prairie Ridge 23 2014 Spring	35.812	-78.7198	2014-09-12 15:03:52	2014-09-12 15:03:53	No Animal	No Animal	1	Prairie Ridge 2014 Spring	Open	7	p1d3422
Prairie Ridge 23 2014 Spring	35.812	-78.7198	2014-09-12 15:23:12	2014-09-12 15:24:13	No Animal	No Animal	1	Prairie Ridge 2014 Spring	Open	7	p1d3422
Prairie Ridge 23 2014 Spring	35.812	-78.7198	2014-09-12 15:25:14	2014-09-12 15:25:15	No Animal	No Animal	1	Prairie Ridge 2014 Spring	Open	7	p1d3422
Prairie Ridge 23 2014 Spring	35.812	-78.7198	2014-09-12 15:26:36	2014-09-12 15:26:37	No Animal	No Animal	1	Prairie Ridge 2014 Spring	Open	7	p1d3422
Prairie Ridge 23 2014 Spring	35.812	-78.7198	2014-09-13 00:38:55	2014-09-13 00:39:07	Bobcat	Lynx rufus	1	Prairie Ridge 2014 Spring	Open	7	p1d3422
Prairie Ridge 23 2014 Spring	35.812	-78.7198	2014-09-13 01:32:40	2014-09-13 01:32:42	White-tailed Deer	Odocoileus virginianus	1	Prairie Ridge 2014 Spring	Open	7	p1d3422
Prairie Ridge 23 2014 Spring	35.812	-78.7198	2014-09-13 03:06:37	2014-09-13 03:06:38	White-tailed Deer	Odocoileus virginianus	1	Prairie Ridge 2014 Spring	Open	7	p1d3422
Prairie Ridge 23 2014 Spring	35.812	-78.7198	2014-09-13 05:39:14	2014-09-13 05:39:15	White-tailed Deer	Odocoileus virginianus	1	Prairie Ridge 2014 Spring	Open	7	p1d3422
Prairie Ridge 23 2014 Spring	35.812	-78.7198	2014-09-13 05:50:14	2014-09-13 05:50:15	White-tailed Deer	Odocoileus virginianus	2	Prairie Ridge 2014 Spring	Open	7	p1d3422
Prairie Ridge 23 2014 Spring	35.812	-78.7198	2014-09-13 15:45:40	2014-09-13 15:45:41	No Animal	No Animal	1	Prairie Ridge 2014 Spring	Open	7	p1d3422
Prairie Ridge 23 2014 Spring	35.812	-78.7198	2014-09-13 15:52:23	2014-09-13 15:52:24	No Animal	No Animal	1	Prairie Ridge 2014 Spring	Open	7	p1d3422
Prairie Ridge 23 2014 Spring	35.812	-78.7198	2014-09-14 02:12:35	2014-09-14 02:12:36	No Animal	No Animal	1	Prairie Ridge 2014 Spring	Open	7	p1d3422
Prairie Ridge 23 2014 Spring	35.812	-78.7198	2014-09-14 03:40:33	2014-09-14 03:40:34	No Animal	No Animal	1	Prairie Ridge 2014 Spring	Open	7	p1d3422
Prairie Ridge 23 2014 Spring	35.812	-78.7198	2014-09-14 03:58:43	2014-09-14 03:58:44	White-tailed Deer	Odocoileus virginianus	2	Prairie Ridge 2014 Spring	Open	7	p1d3422
Prairie Ridge 23 2014 Spring	35.812	-78.7198	2014-09-14 08:04:39	2014-09-14 08:04:40	No Animal	No Animal	1	Prairie Ridge 2014 Spring	Open	7	p1d3422
Prairie Ridge 23 2014 Spring	35.812	-78.7198	2014-09-14 08:08:04	2014-09-14 08:08:05	No Animal	No Animal	1	Prairie Ridge 2014 Spring	Open	7	p1d3422
Prairie Ridge 23 2014 Spring	35.812	-78.7198	2014-09-14 10:28:43	2014-09-14 10:28:44	No Animal	No Animal	1	Prairie Ridge 2014 Spring	Open	7	p1d3422
Prairie Ridge 23 2014 Spring	35.812	-78.7198	2014-09-14 10:32:38	2014-09-14 10:32:39	No Animal	No Animal	1	Prairie Ridge 2014 Spring	Open	7	p1d3422
Prairie Ridge 23 2014 Spring	35.812	-78.7198	2014-09-14 15:14:06	2014-09-14 15:14:07	No Animal	No Animal	1	Prairie Ridge 2014 Spring	Open	7	p1d3422
Prairie Ridge 23 2014 Spring	35.812	-78.7198	2014-09-14 23:11:05	2014-09-14 23:11:06	No Animal	No Animal	1	Prairie Ridge 2014 Spring	Open	7	p1d3422
Prairie Ridge 23 2014 Spring	35.812	-78.7198	2014-09-15 02:17:01	2014-09-15 02:18:39	White-tailed Deer	Odocoileus virginianus	3	Prairie Ridge 2014 Spring	Open	7	p1d3422
Prairie Ridge 23 2014 Spring	35.812	-78.7198	2014-09-15 05:35:25	2014-09-15 05:35:26	No Animal	No Animal	1	Prairie Ridge 2014 Spring	Open	7	p1d3422
Prairie Ridge 23 2014 Spring	35.812	-78.7198	2014-09-15 11:47:54	2014-09-15 11:47:55	No Animal	No Animal	1	Prairie Ridge 2014 Spring	Open	7	p1d3422
Prairie Ridge 23 2014 Spring	35.812	-78.7198	2014-09-15 12:02:00	2014-09-15 12:02:40	No Animal	No Animal	1	Prairie Ridge 2014 Spring	Open	7	p1d3422
Prairie Ridge 23 2014 Spring	35.812	-78.7198	2014-09-15 12:10:17	2014-09-15 12:10:18	No Animal	No Animal	1	Prairie Ridge 2014 Spring	Open	7	p1d3422
Prairie Ridge 23 2014 Spring	35.812	-78.7198	2014-09-15 12:11:49	2014-09-15 12:11:50	No Animal	No Animal	1	Prairie Ridge 2014 Spring	Open	7	p1d3422
Prairie Ridge 23 2014 Spring	35.812	-78.7198	2014-09-15 12:25:55	2014-09-15 12:25:56	No Animal	No Animal	1	Prairie Ridge 2014 Spring	Open	7	p1d3422
Prairie Ridge 23 2014 Spring	35.812	-78.7198	2014-09-15 12:31:40	2014-09-15 12:31:40	No Animal	No Animal	1	Prairie Ridge 2014 Spring	Open	7	p1d3422
Prairie Ridge 23 2014 Spring	35.812	-78.7198	2014-09-15 12:58:30	2014-09-15 13:00:31	No Animal	No Animal	1	Prairie Ridge 2014 Spring	Open	7	p1d3422
Prairie Ridge 23 2014 Spring	35.812	-78.7198	2014-09-15 13:01:55	2014-09-15 13:01:55	No Animal	No Animal	1	Prairie Ridge 2014 Spring	Open	7	p1d3422
Prairie Ridge 23 2014 Spring	35.812	-78.7198	2014-09-15 14:07:30	2014-09-15 14:07:30	No Animal	No Animal	1	Prairie Ridge 2014 Spring	Open	7	p1d3422
Prairie Ridge 23 2014 Spring	35.812	-78.7198	2014-09-15 14:08:56	2014-09-15 14:08:57	No Animal	No Animal	1	Prairie Ridge 2014 Spring	Open	7	p1d3422
Prairie Ridge 23 2014 Spring	35.812	-78.7198	2014-09-15 14:12:42	2014-09-15 14:12:43	No Animal	No Animal	1	Prairie Ridge 2014 Spring	Open	7	p1d3422
Prairie Ridge 23 2014 Spring	35.812	-78.7198	2014-09-15 14:15:10	2014-09-15 14:15:11	No Animal	No Animal	1	Prairie Ridge 2014 Spring	Open	7	p1d3422
Prairie Ridge 23 2014 Spring	35.812	-78.7198	2014-09-15 14:17:31	2014-09-15 14:17:32	No Animal	No Animal	1	Prairie Ridge 2014 Spring	Open	7	p1d3422
Prairie Ridge 23 2014 Spring	35.812	-78.7198	2014-09-15 14:19:35	2014-09-15 14:19:36	No Animal	No Animal	1	Prairie Ridge 2014 Spring	Open	7	p1d3422
Prairie Ridge 23 2014 Spring	35.812	-78.7198	2014-09-16 08:41:43	2014-09-16 08:41:43	Vehicle	Bicycle	1	Prairie Ridge 2014 Spring	Open	7	p1d3422
Prairie Ridge 23 2014 Spring	35.812	-78.7198	2014-09-16 08:50:08	2014-09-16 08:50:08	No Animal	No Animal	1	Prairie Ridge 2014 Spring	Open	7	p1d3422
Prairie Ridge 23 2014 Spring	35.812	-78.7198	2014-09-16 09:37:01	2014-09-16 09:37:02	No Animal	No Animal	1	Prairie Ridge 2014 Spring	Open	7	p1d3422
Prairie Ridge 23 2014 Spring	35.812	-78.7198	2014-09-16 09:39:08	2014-09-16 09:39:26	No Animal	No Animal	1	Prairie Ridge 2014 Spring	Open	7	p1d3422
Prairie Ridge 23 2014 Spring	35.812	-78.7198	2014-09-16 09:41:40	2014-09-16 09:41:54	No Animal	No Animal	1	Prairie Ridge 2014 Spring	Open	7	p1d3422
Prairie Ridge 23 2014 Spring	35.812	-78.7198	2014-09-16 09:43:51	2014-09-16 09:43:52	No Animal	No Animal	1	Prairie Ridge 2014 Spring	Open	7	p1d3422
Prairie Ridge 23 2014 Spring	35.812	-78.7198	2014-09-16 09:58:45	2014-09-16 09:58:46	No Animal	No Animal	1	Prairie Ridge 2014 Spring	Open	7	p1d3422
Prairie Ridge 23 2014 Spring	35.812	-78.7198	2014-09-16 10:08:25	2014-09-16 10:08:36	No Animal	No Animal	1	Prairie Ridge 2014 Spring	Open	7	p1d3422
Prairie Ridge 23 2014 Spring	35.812	-78.7198	2014-09-16 10:12:48	2014-09-16 10:12:49	No Animal	No Animal	1	Prairie Ridge 2014 Spring	Open	7	p1d3422
Prairie Ridge 23 2014 Spring	35.812	-78.7198	2014-09-16 10:14:08	2014-09-16 10:14:08	No Animal	No Animal	1	Prairie Ridge 2014 Spring	Open	7	p1d3422
Prairie Ridge 23 2014 Spring	35.812	-78.7198	2014-09-16 10:15:25	2014-09-16 10:19:49	No Animal	No Animal	1	Prairie Ridge 2014 Spring	Open	7	p1d3422
Prairie Ridge 23 2014 Spring	35.812	-78.7198	2014-09-16 10:22:29	2014-09-16 10:24:17	No Animal	No Animal	1	Prairie Ridge 2014 Spring	Open	7	p1d3422
Prairie Ridge 23 2014 Spring	35.812	-78.7198	2014-09-16 10:29:58	2014-09-16 10:36:25	No Animal	No Animal	1	Prairie Ridge 2014 Spring	Open	7	p1d3422
Prairie Ridge 23 2014 Spring	35.812	-78.7198	2014-09-16 10:41:13	2014-09-16 10:41:26	No Animal	No Animal	1	Prairie Ridge 2014 Spring	Open	7	p1d3422
Prairie Ridge 23 2014 Spring	35.812	-78.7198	2014-09-16 10:42:59	2014-09-16 10:43:00	No Animal	No Animal	1	Prairie Ridge 2014 Spring	Open	7	p1d3422
Prairie Ridge 23 2014 Spring	35.812	-78.7198	2014-09-16 10:44:28	2014-09-16 10:44:29	No Animal	No Animal	1	Prairie Ridge 2014 Spring	Open	7	p1d3422
Prairie Ridge 23 2014 Spring	35.812	-78.7198	2014-09-16 10:46:16	2014-09-16 10:46:17	No Animal	No Animal	1	Prairie Ridge 2014 Spring	Open	7	p1d3422
Prairie Ridge 23 2014 Spring	35.812	-78.7198	2014-09-16 10:49:54	2014-09-16 10:51:37	No Animal	No Animal	1	Prairie Ridge 2014 Spring	Open	7	p1d3422
Prairie Ridge 23 2014 Spring	35.812	-78.7198	2014-09-16 10:52:49	2014-09-16 11:00:47	No Animal	No Animal	1	Prairie Ridge 2014 Spring	Open	7	p1d3422
Prairie Ridge 23 2014 Spring	35.812	-78.7198	2014-09-16 11:03:54	2014-09-16 11:04:16	No Animal	No Animal	1	Prairie Ridge 2014 Spring	Open	7	p1d3422
Prairie Ridge 23 2014 Spring	35.812	-78.7198	2014-09-16 11:06:12	2014-09-16 11:07:40	No Animal	No Animal	1	Prairie Ridge 2014 Spring	Open	7	p1d3422
Prairie Ridge 23 2014 Spring	35.812	-78.7198	2014-09-16 11:09:10	2014-09-16 11:16:00	No Animal	No Animal	1	Prairie Ridge 2014 Spring	Open	7	p1d3422
Prairie Ridge 23 2014 Spring	35.812	-78.7198	2014-09-16 11:21:11	2014-09-16 11:22:30	No Animal	No Animal	1	Prairie Ridge 2014 Spring	Open	7	p1d3422
Prairie Ridge 23 2014 Spring	35.812	-78.7198	2014-09-16 11:23:48	2014-09-16 11:24:35	No Animal	No Animal	1	Prairie Ridge 2014 Spring	Open	7	p1d3422
Prairie Ridge 23 2014 Spring	35.812	-78.7198	2014-09-16 11:26:13	2014-09-16 11:26:14	No Animal	No Animal	1	Prairie Ridge 2014 Spring	Open	7	p1d3422
Prairie Ridge 23 2014 Spring	35.812	-78.7198	2014-09-16 11:27:36	2014-09-16 11:27:37	No Animal	No Animal	1	Prairie Ridge 2014 Spring	Open	7	p1d3422
Prairie Ridge 23 2014 Spring	35.812	-78.7198	2014-09-16 11:29:33	2014-09-16 11:30:09	No Animal	No Animal	1	Prairie Ridge 2014 Spring	Open	7	p1d3422
Prairie Ridge 23 2014 Spring	35.812	-78.7198	2014-09-16 11:33:47	2014-09-16 11:34:18	No Animal	No Animal	1	Prairie Ridge 2014 Spring	Open	7	p1d3422
Prairie Ridge 23 2014 Spring	35.812	-78.7198	2014-09-16 11:36:31	2014-09-16 11:36:48	No Animal	No Animal	1	Prairie Ridge 2014 Spring	Open	7	p1d3422
Prairie Ridge 23 2014 Spring	35.812	-78.7198	2014-09-16 11:38:46	2014-09-16 11:40:46	No Animal	No Animal	1	Prairie Ridge 2014 Spring	Open	7	p1d3422
Prairie Ridge 23 2014 Spring	35.812	-78.7198	2014-09-16 11:42:15	2014-09-16 11:42:41	No Animal	No Animal	1	Prairie Ridge 2014 Spring	Open	7	p1d3422
Prairie Ridge 23 2014 Spring	35.812	-78.7198	2014-09-16 11:47:14	2014-09-16 11:49:22	No Animal	No Animal	1	Prairie Ridge 2014 Spring	Open	7	p1d3422
Prairie Ridge 23 2014 Spring	35.812	-78.7198	2014-09-16 11:50:49	2014-09-16 11:50:50	No Animal	No Animal	1	Prairie Ridge 2014 Spring	Open	7	p1d3422
Prairie Ridge 23 2014 Spring	35.812	-78.7198	2014-09-16 11:54:45	2014-09-16 11:57:22	No Animal	No Animal	1	Prairie Ridge 2014 Spring	Open	7	p1d3422
Prairie Ridge 23 2014 Spring	35.812	-78.7198	2014-09-16 12:08:40	2014-09-16 12:09:26	No Animal	No Animal	1	Prairie Ridge 2014 Spring	Open	7	p1d3422
Prairie Ridge 23 2014 Spring	35.812	-78.7198	2014-09-16 12:10:56	2014-09-16 12:10:57	No Animal	No Animal	1	Prairie Ridge 2014 Spring	Open	7	p1d3422
Prairie Ridge 23 2014 Spring	35.812	-78.7198	2014-09-16 12:16:40	2014-09-16 12:16:41	No Animal	No Animal	1	Prairie Ridge 2014 Spring	Open	7	p1d3422
Prairie Ridge 23 2014 Spring	35.812	-78.7198	2014-09-16 12:17:52	2014-09-16 12:17:53	No Animal	No Animal	1	Prairie Ridge 2014 Spring	Open	7	p1d3422
Prairie Ridge 23 2014 Spring	35.812	-78.7198	2014-09-16 12:19:15	2014-09-16 12:19:34	No Animal	No Animal	1	Prairie Ridge 2014 Spring	Open	7	p1d3422
Prairie Ridge 23 2014 Spring	35.812	-78.7198	2014-09-16 12:20:56	2014-09-16 12:20:57	No Animal	No Animal	1	Prairie Ridge 2014 Spring	Open	7	p1d3422
Prairie Ridge 23 2014 Spring	35.812	-78.7198	2014-09-16 12:22:57	2014-09-16 12:22:58	Human, non staff	Homo sapiens	1	Prairie Ridge 2014 Spring	Open	7	p1d3422
Prairie Ridge 23 2014 Spring	35.812	-78.7198	2014-09-16 12:34:39	2014-09-16 12:34:40	No Animal	No Animal	1	Prairie Ridge 2014 Spring	Open	7	p1d3422
Prairie Ridge 23 2014 Spring	35.812	-78.7198	2014-09-16 12:47:05	2014-09-16 12:47:43	No Animal	No Animal	1	Prairie Ridge 2014 Spring	Open	7	p1d3422
Prairie Ridge 23 2014 Spring	35.812	-78.7198	2014-09-16 12:50:45	2014-09-16 12:51:59	No Animal	No Animal	1	Prairie Ridge 2014 Spring	Open	7	p1d3422
Prairie Ridge 23 2014 Spring	35.812	-78.7198	2014-09-16 12:57:14	2014-09-16 12:57:14	No Animal	No Animal	1	Prairie Ridge 2014 Spring	Open	7	p1d3422
Prairie Ridge 23 2014 Spring	35.812	-78.7198	2014-09-16 13:13:31	2014-09-16 13:13:32	No Animal	No Animal	1	Prairie Ridge 2014 Spring	Open	7	p1d3422
Prairie Ridge 23 2014 Spring	35.812	-78.7198	2014-09-16 13:27:32	2014-09-16 13:27:33	No Animal	No Animal	1	Prairie Ridge 2014 Spring	Open	7	p1d3422
Prairie Ridge 23 2014 Spring	35.812	-78.7198	2014-09-16 13:31:47	2014-09-16 13:31:48	No Animal	No Animal	1	Prairie Ridge 2014 Spring	Open	7	p1d3422
Prairie Ridge 23 2014 Spring	35.812	-78.7198	2014-09-16 14:43:49	2014-09-16 14:43:50	No Animal	No Animal	1	Prairie Ridge 2014 Spring	Open	7	p1d3422
Prairie Ridge 23 2014 Spring	35.812	-78.7198	2014-09-16 15:31:05	2014-09-16 15:31:18	No Animal	No Animal	1	Prairie Ridge 2014 Spring	Open	7	p1d3422
Prairie Ridge 23 2014 Spring	35.812	-78.7198	2014-09-16 15:46:10	2014-09-16 15:46:11	No Animal	No Animal	1	Prairie Ridge 2014 Spring	Open	7	p1d3422
Prairie Ridge 23 2014 Spring	35.812	-78.7198	2014-09-16 16:25:39	2014-09-16 16:26:16	No Animal	No Animal	1	Prairie Ridge 2014 Spring	Open	7	p1d3422
Prairie Ridge 23 2014 Spring	35.812	-78.7198	2014-09-16 16:27:44	2014-09-16 16:27:45	No Animal	No Animal	1	Prairie Ridge 2014 Spring	Open	7	p1d3422
Prairie Ridge 23 2014 Spring	35.812	-78.7198	2014-09-16 16:33:24	2014-09-16 16:33:50	No Animal	No Animal	1	Prairie Ridge 2014 Spring	Open	7	p1d3422
Prairie Ridge 23 2014 Spring	35.812	-78.7198	2014-09-16 16:37:05	2014-09-16 16:37:06	No Animal	No Animal	1	Prairie Ridge 2014 Spring	Open	7	p1d3422
Prairie Ridge 23 2014 Spring	35.812	-78.7198	2014-09-16 16:48:04	2014-09-16 16:48:41	No Animal	No Animal	1	Prairie Ridge 2014 Spring	Open	7	p1d3422
Prairie Ridge 23 2014 Spring	35.812	-78.7198	2014-09-16 16:52:45	2014-09-16 16:52:46	No Animal	No Animal	1	Prairie Ridge 2014 Spring	Open	7	p1d3422
Prairie Ridge 23 2014 Spring	35.812	-78.7198	2014-09-16 16:57:32	2014-09-16 16:57:33	No Animal	No Animal	1	Prairie Ridge 2014 Spring	Open	7	p1d3422
Prairie Ridge 23 2014 Spring	35.812	-78.7198	2014-09-16 16:59:14	2014-09-16 16:59:31	No Animal	No Animal	1	Prairie Ridge 2014 Spring	Open	7	p1d3422
Prairie Ridge 23 2014 Spring	35.812	-78.7198	2014-09-16 17:02:54	2014-09-16 17:02:55	No Animal	No Animal	1	Prairie Ridge 2014 Spring	Open	7	p1d3422
Prairie Ridge 23 2014 Spring	35.812	-78.7198	2014-09-16 17:05:54	2014-09-16 17:05:55	No Animal	No Animal	1	Prairie Ridge 2014 Spring	Open	7	p1d3422
Prairie Ridge 23 2014 Spring	35.812	-78.7198	2014-09-16 17:07:33	2014-09-16 17:07:34	No Animal	No Animal	1	Prairie Ridge 2014 Spring	Open	7	p1d3422
Prairie Ridge 23 2014 Spring	35.812	-78.7198	2014-09-16 17:10:20	2014-09-16 17:10:21	No Animal	No Animal	1	Prairie Ridge 2014 Spring	Open	7	p1d3422
Prairie Ridge 23 2014 Spring	35.812	-78.7198	2014-09-16 17:11:46	2014-09-16 17:11:47	No Animal	No Animal	1	Prairie Ridge 2014 Spring	Open	7	p1d3422
Prairie Ridge 23 2014 Spring	35.812	-78.7198	2014-09-16 17:18:04	2014-09-16 17:19:54	No Animal	No Animal	1	Prairie Ridge 2014 Spring	Open	7	p1d3422
Prairie Ridge 23 2014 Spring	35.812	-78.7198	2014-09-16 17:21:33	2014-09-16 17:21:34	No Animal	No Animal	1	Prairie Ridge 2014 Spring	Open	7	p1d3422
Prairie Ridge 23 2014 Spring	35.812	-78.7198	2014-09-16 17:35:34	2014-09-16 17:42:11	No Animal	No Animal	1	Prairie Ridge 2014 Spring	Open	7	p1d3422
Prairie Ridge 23 2014 Spring	35.812	-78.7198	2014-09-16 17:49:34	2014-09-16 17:49:35	No Animal	No Animal	1	Prairie Ridge 2014 Spring	Open	7	p1d3422
Prairie Ridge 23 2014 Spring	35.812	-78.7198	2014-09-16 17:56:25	2014-09-16 17:56:26	No Animal	No Animal	1	Prairie Ridge 2014 Spring	Open	7	p1d3422
Prairie Ridge 23 2014 Spring	35.812	-78.7198	2014-09-16 18:27:35	2014-09-16 18:27:35	No Animal	No Animal	1	Prairie Ridge 2014 Spring	Open	7	p1d3422
Prairie Ridge 23 2014 Spring	35.812	-78.7198	2014-09-16 18:45:37	2014-09-16 18:45:39	No Animal	No Animal	1	Prairie Ridge 2014 Spring	Open	7	p1d3422
Prairie Ridge 23 2014 Spring	35.812	-78.7198	2014-09-16 19:36:55	2014-09-16 19:37:10	White-tailed Deer	Odocoileus virginianus	1	Prairie Ridge 2014 Spring	Open	7	p1d3422
Prairie Ridge 23 2014 Spring	35.812	-78.7198	2014-09-16 19:41:50	2014-09-16 19:41:51	No Animal	No Animal	1	Prairie Ridge 2014 Spring	Open	7	p1d3422
Prairie Ridge 23 2014 Spring	35.812	-78.7198	2014-09-16 20:08:37	2014-09-16 20:10:41	No Animal	No Animal	1	Prairie Ridge 2014 Spring	Open	7	p1d3422
Prairie Ridge 23 2014 Spring	35.812	-78.7198	2014-09-16 20:11:53	2014-09-16 20:11:54	No Animal	No Animal	1	Prairie Ridge 2014 Spring	Open	7	p1d3422
Prairie Ridge 23 2014 Spring	35.812	-78.7198	2014-09-16 20:33:17	2014-09-16 20:33:18	No Animal	No Animal	1	Prairie Ridge 2014 Spring	Open	7	p1d3422
Prairie Ridge 23 2014 Spring	35.812	-78.7198	2014-09-16 20:34:54	2014-09-16 20:36:29	No Animal	No Animal	1	Prairie Ridge 2014 Spring	Open	7	p1d3422
Prairie Ridge 23 2014 Spring	35.812	-78.7198	2014-09-16 20:37:48	2014-09-16 20:37:50	No Animal	No Animal	1	Prairie Ridge 2014 Spring	Open	7	p1d3422
Prairie Ridge 23 2014 Spring	35.812	-78.7198	2014-09-16 20:40:14	2014-09-16 20:40:15	No Animal	No Animal	1	Prairie Ridge 2014 Spring	Open	7	p1d3422
Prairie Ridge 23 2014 Spring	35.812	-78.7198	2014-09-16 20:42:40	2014-09-16 20:42:41	No Animal	No Animal	1	Prairie Ridge 2014 Spring	Open	7	p1d3422
Prairie Ridge 23 2014 Spring	35.812	-78.7198	2014-09-16 22:06:39	2014-09-16 22:06:40	No Animal	No Animal	1	Prairie Ridge 2014 Spring	Open	7	p1d3422
Prairie Ridge 23 2014 Spring	35.812	-78.7198	2014-09-16 22:18:22	2014-09-16 22:18:24	No Animal	No Animal	1	Prairie Ridge 2014 Spring	Open	7	p1d3422
Prairie Ridge 23 2014 Spring	35.812	-78.7198	2014-09-16 22:59:52	2014-09-16 22:59:53	White-tailed Deer	Odocoileus virginianus	1	Prairie Ridge 2014 Spring	Open	7	p1d3422
Prairie Ridge 23 2014 Spring	35.812	-78.7198	2014-09-16 23:04:22	2014-09-16 23:04:24	No Animal	No Animal	1	Prairie Ridge 2014 Spring	Open	7	p1d3422
Prairie Ridge 23 2014 Spring	35.812	-78.7198	2014-09-17 03:50:22	2014-09-17 03:50:23	Coyote	Canis latrans	1	Prairie Ridge 2014 Spring	Open	7	p1d3422
Prairie Ridge 23 2014 Spring	35.812	-78.7198	2014-09-17 04:06:37	2014-09-17 04:06:38	No Animal	No Animal	1	Prairie Ridge 2014 Spring	Open	7	p1d3422
Prairie Ridge 23 2014 Spring	35.812	-78.7198	2014-09-17 04:36:34	2014-09-17 04:36:35	White-tailed Deer	Odocoileus virginianus	1	Prairie Ridge 2014 Spring	Open	7	p1d3422
Prairie Ridge 23 2014 Spring	35.812	-78.7198	2014-09-17 04:58:08	2014-09-17 04:59:32	White-tailed Deer	Odocoileus virginianus	3	Prairie Ridge 2014 Spring	Open	7	p1d3422
Prairie Ridge 23 2014 Spring	35.812	-78.7198	2014-09-17 05:19:32	2014-09-17 05:19:33	White-tailed Deer	Odocoileus virginianus	1	Prairie Ridge 2014 Spring	Open	7	p1d3422
Prairie Ridge 23 2014 Spring	35.812	-78.7198	2014-09-17 06:20:48	2014-09-17 06:20:49	White-tailed Deer	Odocoileus virginianus	1	Prairie Ridge 2014 Spring	Open	7	p1d3422
Prairie Ridge 23 2014 Spring	35.812	-78.7198	2014-09-17 07:01:07	2014-09-17 07:01:09	Vehicle	Bicycle	1	Prairie Ridge 2014 Spring	Open	7	p1d3422
Prairie Ridge 23 2014 Spring	35.812	-78.7198	2014-09-17 07:07:23	2014-09-17 07:07:24	Vehicle	Bicycle	1	Prairie Ridge 2014 Spring	Open	7	p1d3422
Prairie Ridge 23 2014 Spring	35.812	-78.7198	2014-09-17 07:10:22	2014-09-17 07:10:23	Vehicle	Bicycle	1	Prairie Ridge 2014 Spring	Open	7	p1d3422
Prairie Ridge 23 2014 Spring	35.812	-78.7198	2014-09-17 07:15:12	2014-09-17 07:15:34	Vehicle	Bicycle	1	Prairie Ridge 2014 Spring	Open	7	p1d3422
Prairie Ridge 23 2014 Spring	35.812	-78.7198	2014-09-17 07:18:12	2014-09-17 07:18:13	Vehicle	Bicycle	1	Prairie Ridge 2014 Spring	Open	7	p1d3422
Prairie Ridge 23 2014 Spring	35.812	-78.7198	2014-09-17 07:21:58	2014-09-17 07:21:59	Vehicle	Bicycle	1	Prairie Ridge 2014 Spring	Open	7	p1d3422
Prairie Ridge 23 2014 Spring	35.812	-78.7198	2014-09-17 07:30:56	2014-09-17 07:30:57	No Animal	No Animal	1	Prairie Ridge 2014 Spring	Open	7	p1d3422
Prairie Ridge 23 2014 Spring	35.812	-78.7198	2014-09-17 07:43:26	2014-09-17 07:43:27	No Animal	No Animal	1	Prairie Ridge 2014 Spring	Open	7	p1d3422
Prairie Ridge 23 2014 Spring	35.812	-78.7198	2014-09-17 07:54:16	2014-09-17 07:54:17	No Animal	No Animal	1	Prairie Ridge 2014 Spring	Open	7	p1d3422
Prairie Ridge 23 2014 Spring	35.812	-78.7198	2014-09-17 07:57:51	2014-09-17 07:58:06	No Animal	No Animal	1	Prairie Ridge 2014 Spring	Open	7	p1d3422
Prairie Ridge 23 2014 Spring	35.812	-78.7198	2014-09-17 07:59:34	2014-09-17 08:43:27	No Animal	No Animal	1	Prairie Ridge 2014 Spring	Open	7	p1d3422
Prairie Ridge 23 2014 Spring	35.812	-78.7198	2014-09-17 08:45:04	2014-09-17 09:34:23	No Animal	No Animal	1	Prairie Ridge 2014 Spring	Open	7	p1d3422
Prairie Ridge 23 2014 Spring	35.812	-78.7198	2014-09-17 09:36:23	2014-09-17 09:38:13	No Animal	No Animal	1	Prairie Ridge 2014 Spring	Open	7	p1d3422
Prairie Ridge 23 2014 Spring	35.812	-78.7198	2014-09-17 09:42:31	2014-09-17 09:47:03	No Animal	No Animal	1	Prairie Ridge 2014 Spring	Open	7	p1d3422
Prairie Ridge 23 2014 Spring	35.812	-78.7198	2014-09-17 09:48:54	2014-09-17 09:48:55	No Animal	No Animal	1	Prairie Ridge 2014 Spring	Open	7	p1d3422
Prairie Ridge 23 2014 Spring	35.812	-78.7198	2014-09-17 09:50:03	2014-09-17 09:59:08	No Animal	No Animal	1	Prairie Ridge 2014 Spring	Open	7	p1d3422
Prairie Ridge 23 2014 Spring	35.812	-78.7198	2014-09-17 10:00:12	2014-09-17 10:19:12	No Animal	No Animal	1	Prairie Ridge 2014 Spring	Open	7	p1d3422
Prairie Ridge 23 2014 Spring	35.812	-78.7198	2014-09-17 10:20:37	2014-09-17 11:13:18	No Animal	No Animal	1	Prairie Ridge 2014 Spring	Open	7	p1d3422
Prairie Ridge 23 2014 Spring	35.812	-78.7198	2014-09-17 11:14:19	2014-09-17 11:27:18	No Animal	No Animal	1	Prairie Ridge 2014 Spring	Open	7	p1d3422
Prairie Ridge 23 2014 Spring	35.812	-78.7198	2014-09-17 11:28:19	2014-09-17 11:34:25	No Animal	No Animal	1	Prairie Ridge 2014 Spring	Open	7	p1d3422
Prairie Ridge 23 2014 Spring	35.812	-78.7198	2014-09-17 11:40:28	2014-09-17 11:43:12	No Animal	No Animal	1	Prairie Ridge 2014 Spring	Open	7	p1d3422
Prairie Ridge 23 2014 Spring	35.812	-78.7198	2014-09-17 11:45:25	2014-09-17 12:11:43	No Animal	No Animal	1	Prairie Ridge 2014 Spring	Open	7	p1d3422
Prairie Ridge 23 2014 Spring	35.812	-78.7198	2014-09-17 12:12:57	2014-09-17 12:12:58	No Animal	No Animal	1	Prairie Ridge 2014 Spring	Open	7	p1d3422
Prairie Ridge 23 2014 Spring	35.812	-78.7198	2014-09-17 12:14:16	2014-09-17 12:14:17	No Animal	No Animal	1	Prairie Ridge 2014 Spring	Open	7	p1d3422
Prairie Ridge 23 2014 Spring	35.812	-78.7198	2014-09-17 12:15:57	2014-09-17 12:17:05	No Animal	No Animal	1	Prairie Ridge 2014 Spring	Open	7	p1d3422
Prairie Ridge 23 2014 Spring	35.812	-78.7198	2014-09-17 12:18:12	2014-09-17 12:18:13	No Animal	No Animal	1	Prairie Ridge 2014 Spring	Open	7	p1d3422
Prairie Ridge 23 2014 Spring	35.812	-78.7198	2014-09-17 12:19:47	2014-09-17 12:21:55	No Animal	No Animal	1	Prairie Ridge 2014 Spring	Open	7	p1d3422
Prairie Ridge 23 2014 Spring	35.812	-78.7198	2014-09-17 12:22:58	2014-09-17 12:23:48	No Animal	No Animal	1	Prairie Ridge 2014 Spring	Open	7	p1d3422
Prairie Ridge 23 2014 Spring	35.812	-78.7198	2014-09-17 12:25:25	2014-09-17 12:28:13	No Animal	No Animal	1	Prairie Ridge 2014 Spring	Open	7	p1d3422
Prairie Ridge 23 2014 Spring	35.812	-78.7198	2014-09-17 12:29:56	2014-09-17 12:31:30	No Animal	No Animal	1	Prairie Ridge 2014 Spring	Open	7	p1d3422
Prairie Ridge 23 2014 Spring	35.812	-78.7198	2014-09-17 12:35:58	2014-09-17 12:36:29	No Animal	No Animal	1	Prairie Ridge 2014 Spring	Open	7	p1d3422
Prairie Ridge 23 2014 Spring	35.812	-78.7198	2014-09-17 12:38:35	2014-09-17 12:40:27	No Animal	No Animal	1	Prairie Ridge 2014 Spring	Open	7	p1d3422
Prairie Ridge 23 2014 Spring	35.812	-78.7198	2014-09-17 12:41:47	2014-09-17 12:42:29	No Animal	No Animal	1	Prairie Ridge 2014 Spring	Open	7	p1d3422
Prairie Ridge 23 2014 Spring	35.812	-78.7198	2014-09-17 12:43:38	2014-09-17 12:47:06	No Animal	No Animal	1	Prairie Ridge 2014 Spring	Open	7	p1d3422
Prairie Ridge 23 2014 Spring	35.812	-78.7198	2014-09-17 12:48:45	2014-09-17 12:50:18	No Animal	No Animal	1	Prairie Ridge 2014 Spring	Open	7	p1d3422
Prairie Ridge 23 2014 Spring	35.812	-78.7198	2014-09-17 12:51:48	2014-09-17 12:51:49	No Animal	No Animal	1	Prairie Ridge 2014 Spring	Open	7	p1d3422
Prairie Ridge 23 2014 Spring	35.812	-78.7198	2014-09-17 12:53:22	2014-09-17 12:53:46	No Animal	No Animal	1	Prairie Ridge 2014 Spring	Open	7	p1d3422
Prairie Ridge 23 2014 Spring	35.812	-78.7198	2014-09-17 12:55:19	2014-09-17 12:56:23	No Animal	No Animal	1	Prairie Ridge 2014 Spring	Open	7	p1d3422
Prairie Ridge 23 2014 Spring	35.812	-78.7198	2014-09-17 12:57:31	2014-09-17 12:58:33	No Animal	No Animal	1	Prairie Ridge 2014 Spring	Open	7	p1d3422
Prairie Ridge 23 2014 Spring	35.812	-78.7198	2014-09-17 13:03:55	2014-09-17 13:03:56	No Animal	No Animal	1	Prairie Ridge 2014 Spring	Open	7	p1d3422
Prairie Ridge 23 2014 Spring	35.812	-78.7198	2014-09-17 13:05:06	2014-09-17 13:05:47	No Animal	No Animal	1	Prairie Ridge 2014 Spring	Open	7	p1d3422
Prairie Ridge 23 2014 Spring	35.812	-78.7198	2014-09-17 13:07:48	2014-09-17 13:41:14	No Animal	No Animal	1	Prairie Ridge 2014 Spring	Open	7	p1d3422
Prairie Ridge 23 2014 Spring	35.812	-78.7198	2014-09-17 13:43:36	2014-09-17 13:43:37	No Animal	No Animal	1	Prairie Ridge 2014 Spring	Open	7	p1d3422
Prairie Ridge 23 2014 Spring	35.812	-78.7198	2014-09-17 13:44:45	2014-09-17 13:45:11	No Animal	No Animal	1	Prairie Ridge 2014 Spring	Open	7	p1d3422
Prairie Ridge 23 2014 Spring	35.812	-78.7198	2014-09-17 13:47:14	2014-09-17 13:47:15	No Animal	No Animal	1	Prairie Ridge 2014 Spring	Open	7	p1d3422
Prairie Ridge 23 2014 Spring	35.812	-78.7198	2014-09-17 13:48:20	2014-09-17 13:48:42	No Animal	No Animal	1	Prairie Ridge 2014 Spring	Open	7	p1d3422
Prairie Ridge 23 2014 Spring	35.812	-78.7198	2014-09-17 13:50:11	2014-09-17 13:50:12	No Animal	No Animal	1	Prairie Ridge 2014 Spring	Open	7	p1d3422
Prairie Ridge 23 2014 Spring	35.812	-78.7198	2014-09-17 13:52:57	2014-09-17 13:53:23	No Animal	No Animal	1	Prairie Ridge 2014 Spring	Open	7	p1d3422
Prairie Ridge 23 2014 Spring	35.812	-78.7198	2014-09-17 13:56:55	2014-09-17 13:57:13	No Animal	No Animal	1	Prairie Ridge 2014 Spring	Open	7	p1d3422
Prairie Ridge 23 2014 Spring	35.812	-78.7198	2014-09-17 13:58:46	2014-09-17 14:08:06	No Animal	No Animal	1	Prairie Ridge 2014 Spring	Open	7	p1d3422
Prairie Ridge 23 2014 Spring	35.812	-78.7198	2014-09-17 14:09:42	2014-09-17 14:09:43	No Animal	No Animal	1	Prairie Ridge 2014 Spring	Open	7	p1d3422
Prairie Ridge 23 2014 Spring	35.812	-78.7198	2014-09-17 14:11:56	2014-09-17 14:17:29	No Animal	No Animal	1	Prairie Ridge 2014 Spring	Open	7	p1d3422
Prairie Ridge 23 2014 Spring	35.812	-78.7198	2014-09-17 14:19:54	2014-09-17 14:20:22	No Animal	No Animal	1	Prairie Ridge 2014 Spring	Open	7	p1d3422
Prairie Ridge 23 2014 Spring	35.812	-78.7198	2014-09-17 14:21:57	2014-09-17 14:22:27	No Animal	No Animal	1	Prairie Ridge 2014 Spring	Open	7	p1d3422
Prairie Ridge 23 2014 Spring	35.812	-78.7198	2014-09-17 14:26:57	2014-09-17 14:26:58	No Animal	No Animal	1	Prairie Ridge 2014 Spring	Open	7	p1d3422
Prairie Ridge 23 2014 Spring	35.812	-78.7198	2014-09-17 14:31:36	2014-09-17 14:35:32	No Animal	No Animal	1	Prairie Ridge 2014 Spring	Open	7	p1d3422
Prairie Ridge 25 2014 Spring	35.8122	-78.7177	2014-06-14 13:28:01	2014-06-14 13:28:39	Camera Trapper	Camera Trapper	4	Prairie Ridge 2014 Spring	Open	7	p1d3424
Prairie Ridge 25 2014 Spring	35.8122	-78.7177	2014-06-14 19:36:57	2014-06-14 19:36:58	No Animal	No Animal	1	Prairie Ridge 2014 Spring	Open	7	p1d3424
Prairie Ridge 25 2014 Spring	35.8122	-78.7177	2014-06-14 20:27:05	2014-06-14 20:27:20	White-tailed Deer	Odocoileus virginianus	1	Prairie Ridge 2014 Spring	Open	7	p1d3424
Prairie Ridge 25 2014 Spring	35.8122	-78.7177	2014-06-14 20:46:01	2014-06-14 20:46:02	White-tailed Deer	Odocoileus virginianus	1	Prairie Ridge 2014 Spring	Open	7	p1d3424
Prairie Ridge 25 2014 Spring	35.8122	-78.7177	2014-06-14 22:10:01	2014-06-14 22:10:08	Eastern Cottontail	Sylvilagus floridanus	1	Prairie Ridge 2014 Spring	Open	7	p1d3424
Prairie Ridge 25 2014 Spring	35.8122	-78.7177	2014-06-14 23:02:46	2014-06-14 23:02:47	No Animal	No Animal	1	Prairie Ridge 2014 Spring	Open	7	p1d3424
Prairie Ridge 25 2014 Spring	35.8122	-78.7177	2014-06-14 23:34:05	2014-06-14 23:34:10	White-tailed Deer	Odocoileus virginianus	1	Prairie Ridge 2014 Spring	Open	7	p1d3424
Prairie Ridge 25 2014 Spring	35.8122	-78.7177	2014-06-15 00:22:27	2014-06-15 00:22:29	No Animal	No Animal	1	Prairie Ridge 2014 Spring	Open	7	p1d3424
Prairie Ridge 25 2014 Spring	35.8122	-78.7177	2014-06-15 01:53:41	2014-06-15 01:55:32	White-tailed Deer	Odocoileus virginianus	3	Prairie Ridge 2014 Spring	Open	7	p1d3424
Prairie Ridge 25 2014 Spring	35.8122	-78.7177	2014-06-15 02:26:39	2014-06-15 02:26:40	Eastern Cottontail	Sylvilagus floridanus	1	Prairie Ridge 2014 Spring	Open	7	p1d3424
Prairie Ridge 25 2014 Spring	35.8122	-78.7177	2014-06-15 04:17:37	2014-06-15 04:18:32	White-tailed Deer	Odocoileus virginianus	1	Prairie Ridge 2014 Spring	Open	7	p1d3424
Prairie Ridge 25 2014 Spring	35.8122	-78.7177	2014-06-15 04:21:26	2014-06-15 04:22:54	White-tailed Deer	Odocoileus virginianus	2	Prairie Ridge 2014 Spring	Open	7	p1d3424
Prairie Ridge 25 2014 Spring	35.8122	-78.7177	2014-06-15 04:25:54	2014-06-15 04:25:55	White-tailed Deer	Odocoileus virginianus	1	Prairie Ridge 2014 Spring	Open	7	p1d3424
Prairie Ridge 25 2014 Spring	35.8122	-78.7177	2014-06-15 05:30:26	2014-06-15 05:31:07	White-tailed Deer	Odocoileus virginianus	2	Prairie Ridge 2014 Spring	Open	7	p1d3424
Prairie Ridge 25 2014 Spring	35.8122	-78.7177	2014-06-15 11:35:46	2014-06-15 11:35:47	Unknown Bird	Unknown Bird	1	Prairie Ridge 2014 Spring	Open	7	p1d3424
Prairie Ridge 25 2014 Spring	35.8122	-78.7177	2014-06-15 13:48:27	2014-06-15 13:48:28	No Animal	No Animal	1	Prairie Ridge 2014 Spring	Open	7	p1d3424
Prairie Ridge 25 2014 Spring	35.8122	-78.7177	2014-06-15 18:32:20	2014-06-15 18:32:21	Eastern Cottontail	Sylvilagus floridanus	1	Prairie Ridge 2014 Spring	Open	7	p1d3424
Prairie Ridge 25 2014 Spring	35.8122	-78.7177	2014-06-15 18:33:38	2014-06-15 18:33:39	Eastern Cottontail	Sylvilagus floridanus	1	Prairie Ridge 2014 Spring	Open	7	p1d3424
Prairie Ridge 25 2014 Spring	35.8122	-78.7177	2014-06-15 21:19:27	2014-06-15 21:21:28	White-tailed Deer	Odocoileus virginianus	1	Prairie Ridge 2014 Spring	Open	7	p1d3424
Prairie Ridge 25 2014 Spring	35.8122	-78.7177	2014-06-15 22:58:48	2014-06-15 22:58:49	Virginia Opossum	Didelphis virginiana	1	Prairie Ridge 2014 Spring	Open	7	p1d3424
Prairie Ridge 25 2014 Spring	35.8122	-78.7177	2014-06-16 04:11:51	2014-06-16 04:11:53	No Animal	No Animal	1	Prairie Ridge 2014 Spring	Open	7	p1d3424
Prairie Ridge 25 2014 Spring	35.8122	-78.7177	2014-06-17 01:29:01	2014-06-17 01:29:02	No Animal	No Animal	1	Prairie Ridge 2014 Spring	Open	7	p1d3424
Prairie Ridge 25 2014 Spring	35.8122	-78.7177	2014-06-17 03:34:43	2014-06-17 03:34:44	White-tailed Deer	Odocoileus virginianus	1	Prairie Ridge 2014 Spring	Open	7	p1d3424
Prairie Ridge 25 2014 Spring	35.8122	-78.7177	2014-06-17 03:36:50	2014-06-17 03:36:57	White-tailed Deer	Odocoileus virginianus	1	Prairie Ridge 2014 Spring	Open	7	p1d3424
Prairie Ridge 25 2014 Spring	35.8122	-78.7177	2014-06-17 04:25:22	2014-06-17 04:25:29	White-tailed Deer	Odocoileus virginianus	1	Prairie Ridge 2014 Spring	Open	7	p1d3424
Prairie Ridge 25 2014 Spring	35.8122	-78.7177	2014-06-17 04:50:34	2014-06-17 04:50:40	White-tailed Deer	Odocoileus virginianus	1	Prairie Ridge 2014 Spring	Open	7	p1d3424
Prairie Ridge 25 2014 Spring	35.8122	-78.7177	2014-06-17 04:53:41	2014-06-17 04:53:50	White-tailed Deer	Odocoileus virginianus	1	Prairie Ridge 2014 Spring	Open	7	p1d3424
Prairie Ridge 25 2014 Spring	35.8122	-78.7177	2014-06-17 14:16:38	2014-06-17 14:16:39	Human, non staff	Homo sapiens	1	Prairie Ridge 2014 Spring	Open	7	p1d3424
Prairie Ridge 25 2014 Spring	35.8122	-78.7177	2014-06-17 15:30:51	2014-06-17 15:30:52	Unknown Bird	Unknown Bird	2	Prairie Ridge 2014 Spring	Open	7	p1d3424
Prairie Ridge 25 2014 Spring	35.8122	-78.7177	2014-06-17 17:35:19	2014-06-17 17:35:20	Eastern Cottontail	Sylvilagus floridanus	1	Prairie Ridge 2014 Spring	Open	7	p1d3424
Prairie Ridge 25 2014 Spring	35.8122	-78.7177	2014-06-17 17:44:31	2014-06-17 17:44:32	Eastern Cottontail	Sylvilagus floridanus	1	Prairie Ridge 2014 Spring	Open	7	p1d3424
Prairie Ridge 25 2014 Spring	35.8122	-78.7177	2014-06-18 00:47:08	2014-06-18 00:47:09	White-tailed Deer	Odocoileus virginianus	1	Prairie Ridge 2014 Spring	Open	7	p1d3424
Prairie Ridge 25 2014 Spring	35.8122	-78.7177	2014-06-18 01:14:18	2014-06-18 01:14:19	Unknown Animal	Unknown Animal	1	Prairie Ridge 2014 Spring	Open	7	p1d3424
Prairie Ridge 25 2014 Spring	35.8122	-78.7177	2014-06-18 05:17:18	2014-06-18 05:17:25	White-tailed Deer	Odocoileus virginianus	1	Prairie Ridge 2014 Spring	Open	7	p1d3424
Prairie Ridge 25 2014 Spring	35.8122	-78.7177	2014-06-18 11:00:50	2014-06-18 11:00:51	Human, non staff	Homo sapiens	2	Prairie Ridge 2014 Spring	Open	7	p1d3424
Prairie Ridge 25 2014 Spring	35.8122	-78.7177	2014-06-18 11:26:02	2014-06-18 11:26:03	Human, non staff	Homo sapiens	2	Prairie Ridge 2014 Spring	Open	7	p1d3424
Prairie Ridge 25 2014 Spring	35.8122	-78.7177	2014-06-18 23:15:10	2014-06-18 23:15:19	White-tailed Deer	Odocoileus virginianus	1	Prairie Ridge 2014 Spring	Open	7	p1d3424
Prairie Ridge 25 2014 Spring	35.8122	-78.7177	2014-06-19 00:17:35	2014-06-19 00:17:47	White-tailed Deer	Odocoileus virginianus	1	Prairie Ridge 2014 Spring	Open	7	p1d3424
Prairie Ridge 25 2014 Spring	35.8122	-78.7177	2014-06-19 01:07:09	2014-06-19 01:07:26	White-tailed Deer	Odocoileus virginianus	1	Prairie Ridge 2014 Spring	Open	7	p1d3424
Prairie Ridge 25 2014 Spring	35.8122	-78.7177	2014-06-19 01:43:53	2014-06-19 01:44:01	White-tailed Deer	Odocoileus virginianus	1	Prairie Ridge 2014 Spring	Open	7	p1d3424
Prairie Ridge 25 2014 Spring	35.8122	-78.7177	2014-06-19 04:44:19	2014-06-19 04:44:20	No Animal	No Animal	1	Prairie Ridge 2014 Spring	Open	7	p1d3424
Prairie Ridge 25 2014 Spring	35.8122	-78.7177	2014-06-19 13:01:54	2014-06-19 13:01:55	Human, non staff	Homo sapiens	1	Prairie Ridge 2014 Spring	Open	7	p1d3424
Prairie Ridge 25 2014 Spring	35.8122	-78.7177	2014-06-19 20:39:39	2014-06-19 20:39:49	White-tailed Deer	Odocoileus virginianus	1	Prairie Ridge 2014 Spring	Open	7	p1d3424
Prairie Ridge 25 2014 Spring	35.8122	-78.7177	2014-06-20 01:57:30	2014-06-20 01:57:32	Virginia Opossum	Didelphis virginiana	1	Prairie Ridge 2014 Spring	Open	7	p1d3424
Prairie Ridge 25 2014 Spring	35.8122	-78.7177	2014-06-20 04:40:33	2014-06-20 04:40:40	White-tailed Deer	Odocoileus virginianus	1	Prairie Ridge 2014 Spring	Open	7	p1d3424
Prairie Ridge 25 2014 Spring	35.8122	-78.7177	2014-06-20 04:51:53	2014-06-20 04:51:54	White-tailed Deer	Odocoileus virginianus	1	Prairie Ridge 2014 Spring	Open	7	p1d3424
Prairie Ridge 25 2014 Spring	35.8122	-78.7177	2014-06-20 04:54:56	2014-06-20 04:54:57	No Animal	No Animal	1	Prairie Ridge 2014 Spring	Open	7	p1d3424
Prairie Ridge 25 2014 Spring	35.8122	-78.7177	2014-06-20 04:56:08	2014-06-20 04:56:10	Unknown Animal	Unknown Animal	1	Prairie Ridge 2014 Spring	Open	7	p1d3424
Prairie Ridge 25 2014 Spring	35.8122	-78.7177	2014-06-20 15:49:11	2014-06-20 15:49:27	Unknown Bird	Unknown Bird	16	Prairie Ridge 2014 Spring	Open	7	p1d3424
Prairie Ridge 25 2014 Spring	35.8122	-78.7177	2014-06-21 02:29:33	2014-06-21 02:29:34	No Animal	No Animal	1	Prairie Ridge 2014 Spring	Open	7	p1d3424
Prairie Ridge 25 2014 Spring	35.8122	-78.7177	2014-06-21 04:48:03	2014-06-21 04:48:17	White-tailed Deer	Odocoileus virginianus	2	Prairie Ridge 2014 Spring	Open	7	p1d3424
Prairie Ridge 25 2014 Spring	35.8122	-78.7177	2014-06-21 06:25:15	2014-06-21 06:25:54	White-tailed Deer	Odocoileus virginianus	1	Prairie Ridge 2014 Spring	Open	7	p1d3424
Prairie Ridge 25 2014 Spring	35.8122	-78.7177	2014-06-21 06:28:52	2014-06-21 06:28:53	White-tailed Deer	Odocoileus virginianus	1	Prairie Ridge 2014 Spring	Open	7	p1d3424
Prairie Ridge 25 2014 Spring	35.8122	-78.7177	2014-06-21 22:48:23	2014-06-21 22:48:25	No Animal	No Animal	1	Prairie Ridge 2014 Spring	Open	7	p1d3424
Prairie Ridge 25 2014 Spring	35.8122	-78.7177	2014-06-22 01:15:01	2014-06-22 01:15:02	Virginia Opossum	Didelphis virginiana	1	Prairie Ridge 2014 Spring	Open	7	p1d3424
Prairie Ridge 25 2014 Spring	35.8122	-78.7177	2014-06-22 02:30:40	2014-06-22 02:30:41	White-tailed Deer	Odocoileus virginianus	1	Prairie Ridge 2014 Spring	Open	7	p1d3424
Prairie Ridge 25 2014 Spring	35.8122	-78.7177	2014-06-22 02:33:06	2014-06-22 02:33:07	White-tailed Deer	Odocoileus virginianus	1	Prairie Ridge 2014 Spring	Open	7	p1d3424
Prairie Ridge 25 2014 Spring	35.8122	-78.7177	2014-06-22 04:54:38	2014-06-22 04:55:28	White-tailed Deer	Odocoileus virginianus	1	Prairie Ridge 2014 Spring	Open	7	p1d3424
Prairie Ridge 25 2014 Spring	35.8122	-78.7177	2014-06-22 05:11:07	2014-06-22 05:11:08	White-tailed Deer	Odocoileus virginianus	1	Prairie Ridge 2014 Spring	Open	7	p1d3424
Prairie Ridge 25 2014 Spring	35.8122	-78.7177	2014-06-22 05:56:19	2014-06-22 05:56:54	White-tailed Deer	Odocoileus virginianus	2	Prairie Ridge 2014 Spring	Open	7	p1d3424
Prairie Ridge 25 2014 Spring	35.8122	-78.7177	2014-06-22 06:18:53	2014-06-22 06:18:54	White-tailed Deer	Odocoileus virginianus	1	Prairie Ridge 2014 Spring	Open	7	p1d3424
Prairie Ridge 25 2014 Spring	35.8122	-78.7177	2014-06-22 16:40:52	2014-06-22 16:40:53	Vehicle	Bicycle	1	Prairie Ridge 2014 Spring	Open	7	p1d3424
Prairie Ridge 25 2014 Spring	35.8122	-78.7177	2014-06-23 04:02:13	2014-06-23 04:02:51	White-tailed Deer	Odocoileus virginianus	2	Prairie Ridge 2014 Spring	Open	7	p1d3424
Prairie Ridge 25 2014 Spring	35.8122	-78.7177	2014-06-23 06:20:05	2014-06-23 06:21:05	White-tailed Deer	Odocoileus virginianus	2	Prairie Ridge 2014 Spring	Open	7	p1d3424
Prairie Ridge 25 2014 Spring	35.8122	-78.7177	2014-06-24 01:19:39	2014-06-24 01:19:40	Virginia Opossum	Didelphis virginiana	1	Prairie Ridge 2014 Spring	Open	7	p1d3424
Prairie Ridge 25 2014 Spring	35.8122	-78.7177	2014-06-24 01:42:35	2014-06-24 01:42:53	White-tailed Deer	Odocoileus virginianus	1	Prairie Ridge 2014 Spring	Open	7	p1d3424
Prairie Ridge 25 2014 Spring	35.8122	-78.7177	2014-06-24 01:59:19	2014-06-24 01:59:26	White-tailed Deer	Odocoileus virginianus	1	Prairie Ridge 2014 Spring	Open	7	p1d3424
Prairie Ridge 25 2014 Spring	35.8122	-78.7177	2014-06-24 02:01:27	2014-06-24 02:01:28	Virginia Opossum	Didelphis virginiana	1	Prairie Ridge 2014 Spring	Open	7	p1d3424
Prairie Ridge 25 2014 Spring	35.8122	-78.7177	2014-06-24 04:30:25	2014-06-24 04:30:32	White-tailed Deer	Odocoileus virginianus	1	Prairie Ridge 2014 Spring	Open	7	p1d3424
Prairie Ridge 25 2014 Spring	35.8122	-78.7177	2014-06-24 05:09:53	2014-06-24 05:10:02	White-tailed Deer	Odocoileus virginianus	1	Prairie Ridge 2014 Spring	Open	7	p1d3424
Prairie Ridge 25 2014 Spring	35.8122	-78.7177	2014-06-24 10:56:01	2014-06-24 10:56:02	Human, non staff	Homo sapiens	2	Prairie Ridge 2014 Spring	Open	7	p1d3424
Prairie Ridge 25 2014 Spring	35.8122	-78.7177	2014-06-24 11:21:35	2014-06-24 11:21:36	Human, non staff	Homo sapiens	2	Prairie Ridge 2014 Spring	Open	7	p1d3424
Prairie Ridge 25 2014 Spring	35.8122	-78.7177	2014-06-25 11:40:51	2014-06-25 11:41:06	Unknown Bird	Unknown Bird	1	Prairie Ridge 2014 Spring	Open	7	p1d3424
Prairie Ridge 25 2014 Spring	35.8122	-78.7177	2014-06-25 11:43:27	2014-06-25 11:43:28	No Animal	No Animal	1	Prairie Ridge 2014 Spring	Open	7	p1d3424
Prairie Ridge 25 2014 Spring	35.8122	-78.7177	2014-06-25 16:11:31	2014-06-25 16:11:32	No Animal	No Animal	1	Prairie Ridge 2014 Spring	Open	7	p1d3424
Prairie Ridge 25 2014 Spring	35.8122	-78.7177	2014-06-25 19:27:53	2014-06-25 19:27:55	No Animal	No Animal	1	Prairie Ridge 2014 Spring	Open	7	p1d3424
Prairie Ridge 25 2014 Spring	35.8122	-78.7177	2014-06-25 19:29:13	2014-06-25 19:31:26	Eastern Cottontail	Sylvilagus floridanus	1	Prairie Ridge 2014 Spring	Open	7	p1d3424
Prairie Ridge 25 2014 Spring	35.8122	-78.7177	2014-06-25 20:18:26	2014-06-25 20:18:27	Unknown Bird	Unknown Bird	1	Prairie Ridge 2014 Spring	Open	7	p1d3424
Prairie Ridge 25 2014 Spring	35.8122	-78.7177	2014-06-25 20:18:26	2014-06-25 20:18:27	White-tailed Deer	Odocoileus virginianus	1	Prairie Ridge 2014 Spring	Open	7	p1d3424
Prairie Ridge 25 2014 Spring	35.8122	-78.7177	2014-06-26 00:00:47	2014-06-26 00:00:48	Virginia Opossum	Didelphis virginiana	1	Prairie Ridge 2014 Spring	Open	7	p1d3424
Prairie Ridge 25 2014 Spring	35.8122	-78.7177	2014-06-26 03:09:33	2014-06-26 03:09:34	Virginia Opossum	Didelphis virginiana	1	Prairie Ridge 2014 Spring	Open	7	p1d3424
Prairie Ridge 25 2014 Spring	35.8122	-78.7177	2014-06-26 05:22:13	2014-06-26 05:23:17	White-tailed Deer	Odocoileus virginianus	2	Prairie Ridge 2014 Spring	Open	7	p1d3424
Prairie Ridge 25 2014 Spring	35.8122	-78.7177	2014-06-26 16:55:12	2014-06-26 16:55:23	Unknown Bird	Unknown Bird	1	Prairie Ridge 2014 Spring	Open	7	p1d3424
Prairie Ridge 25 2014 Spring	35.8122	-78.7177	2014-06-26 16:59:49	2014-06-26 17:01:49	Unknown Bird	Unknown Bird	1	Prairie Ridge 2014 Spring	Open	7	p1d3424
Prairie Ridge 25 2014 Spring	35.8122	-78.7177	2014-06-26 21:27:09	2014-06-26 21:27:16	White-tailed Deer	Odocoileus virginianus	1	Prairie Ridge 2014 Spring	Open	7	p1d3424
Prairie Ridge 25 2014 Spring	35.8122	-78.7177	2014-06-27 02:43:32	2014-06-27 02:43:40	White-tailed Deer	Odocoileus virginianus	1	Prairie Ridge 2014 Spring	Open	7	p1d3424
Prairie Ridge 25 2014 Spring	35.8122	-78.7177	2014-06-27 02:49:30	2014-06-27 02:49:38	White-tailed Deer	Odocoileus virginianus	1	Prairie Ridge 2014 Spring	Open	7	p1d3424
Prairie Ridge 25 2014 Spring	35.8122	-78.7177	2014-06-27 09:13:47	2014-06-27 09:13:48	Human, non staff	Homo sapiens	1	Prairie Ridge 2014 Spring	Open	7	p1d3424
Prairie Ridge 25 2014 Spring	35.8122	-78.7177	2014-06-28 02:53:12	2014-06-28 02:53:14	White-tailed Deer	Odocoileus virginianus	1	Prairie Ridge 2014 Spring	Open	7	p1d3424
Prairie Ridge 25 2014 Spring	35.8122	-78.7177	2014-06-28 03:18:19	2014-06-28 03:18:20	No Animal	No Animal	1	Prairie Ridge 2014 Spring	Open	7	p1d3424
Prairie Ridge 25 2014 Spring	35.8122	-78.7177	2014-06-28 22:16:16	2014-06-28 22:16:18	No Animal	No Animal	1	Prairie Ridge 2014 Spring	Open	7	p1d3424
Prairie Ridge 25 2014 Spring	35.8122	-78.7177	2014-06-28 23:02:46	2014-06-28 23:02:47	Virginia Opossum	Didelphis virginiana	1	Prairie Ridge 2014 Spring	Open	7	p1d3424
Prairie Ridge 25 2014 Spring	35.8122	-78.7177	2014-06-28 23:14:00	2014-06-28 23:14:01	No Animal	No Animal	1	Prairie Ridge 2014 Spring	Open	7	p1d3424
Prairie Ridge 25 2014 Spring	35.8122	-78.7177	2014-06-29 02:46:15	2014-06-29 02:46:22	White-tailed Deer	Odocoileus virginianus	1	Prairie Ridge 2014 Spring	Open	7	p1d3424
Prairie Ridge 25 2014 Spring	35.8122	-78.7177	2014-06-29 03:17:32	2014-06-29 03:18:55	White-tailed Deer	Odocoileus virginianus	1	Prairie Ridge 2014 Spring	Open	7	p1d3424
Prairie Ridge 25 2014 Spring	35.8122	-78.7177	2014-06-29 03:36:35	2014-06-29 03:36:37	No Animal	No Animal	1	Prairie Ridge 2014 Spring	Open	7	p1d3424
Prairie Ridge 25 2014 Spring	35.8122	-78.7177	2014-06-29 05:32:14	2014-06-29 05:35:10	White-tailed Deer	Odocoileus virginianus	3	Prairie Ridge 2014 Spring	Open	7	p1d3424
Prairie Ridge 25 2014 Spring	35.8122	-78.7177	2014-06-29 05:36:35	2014-06-29 05:36:36	White-tailed Deer	Odocoileus virginianus	1	Prairie Ridge 2014 Spring	Open	7	p1d3424
Prairie Ridge 25 2014 Spring	35.8122	-78.7177	2014-06-29 14:19:54	2014-06-29 14:19:55	Crow or Raven	Corvus spp	1	Prairie Ridge 2014 Spring	Open	7	p1d3424
Prairie Ridge 25 2014 Spring	35.8122	-78.7177	2014-06-30 23:54:26	2014-06-30 23:55:11	White-tailed Deer	Odocoileus virginianus	2	Prairie Ridge 2014 Spring	Open	7	p1d3424
Prairie Ridge 25 2014 Spring	35.8122	-78.7177	2014-07-01 00:14:46	2014-07-01 00:16:24	White-tailed Deer	Odocoileus virginianus	2	Prairie Ridge 2014 Spring	Open	7	p1d3424
Prairie Ridge 25 2014 Spring	35.8122	-78.7177	2014-07-01 02:10:53	2014-07-01 02:10:54	White-tailed Deer	Odocoileus virginianus	1	Prairie Ridge 2014 Spring	Open	7	p1d3424
Prairie Ridge 25 2014 Spring	35.8122	-78.7177	2014-07-01 03:46:10	2014-07-01 03:46:17	White-tailed Deer	Odocoileus virginianus	1	Prairie Ridge 2014 Spring	Open	7	p1d3424
Prairie Ridge 25 2014 Spring	35.8122	-78.7177	2014-07-01 08:44:49	2014-07-01 08:44:50	Vehicle	Bicycle	1	Prairie Ridge 2014 Spring	Open	7	p1d3424
Prairie Ridge 25 2014 Spring	35.8122	-78.7177	2014-07-01 08:46:28	2014-07-01 08:46:29	Vehicle	Bicycle	1	Prairie Ridge 2014 Spring	Open	7	p1d3424
Prairie Ridge 25 2014 Spring	35.8122	-78.7177	2014-07-01 08:48:27	2014-07-01 08:48:28	Vehicle	Bicycle	1	Prairie Ridge 2014 Spring	Open	7	p1d3424
Prairie Ridge 25 2014 Spring	35.8122	-78.7177	2014-07-01 08:50:39	2014-07-01 08:50:40	Vehicle	Bicycle	1	Prairie Ridge 2014 Spring	Open	7	p1d3424
Prairie Ridge 25 2014 Spring	35.8122	-78.7177	2014-07-01 08:52:01	2014-07-01 08:52:02	Vehicle	Bicycle	1	Prairie Ridge 2014 Spring	Open	7	p1d3424
Prairie Ridge 25 2014 Spring	35.8122	-78.7177	2014-07-01 14:14:02	2014-07-01 14:14:03	No Animal	No Animal	1	Prairie Ridge 2014 Spring	Open	7	p1d3424
Prairie Ridge 25 2014 Spring	35.8122	-78.7177	2014-07-02 00:14:01	2014-07-02 00:14:03	No Animal	No Animal	1	Prairie Ridge 2014 Spring	Open	7	p1d3424
Prairie Ridge 25 2014 Spring	35.8122	-78.7177	2014-07-02 04:33:45	2014-07-02 04:34:35	White-tailed Deer	Odocoileus virginianus	2	Prairie Ridge 2014 Spring	Open	7	p1d3424
Prairie Ridge 25 2014 Spring	35.8122	-78.7177	2014-07-02 09:43:34	2014-07-02 09:43:35	Human, non staff	Homo sapiens	2	Prairie Ridge 2014 Spring	Open	7	p1d3424
Prairie Ridge 25 2014 Spring	35.8122	-78.7177	2014-07-02 09:47:35	2014-07-02 09:47:36	Human, non staff	Homo sapiens	1	Prairie Ridge 2014 Spring	Open	7	p1d3424
Prairie Ridge 25 2014 Spring	35.8122	-78.7177	2014-07-02 16:58:41	2014-07-02 16:58:55	Wild Turkey	Meleagris gallopavo	1	Prairie Ridge 2014 Spring	Open	7	p1d3424
Prairie Ridge 25 2014 Spring	35.8122	-78.7177	2014-07-03 04:14:16	2014-07-03 04:14:17	No Animal	No Animal	1	Prairie Ridge 2014 Spring	Open	7	p1d3424
Prairie Ridge 25 2014 Spring	35.8122	-78.7177	2014-07-03 04:20:43	2014-07-03 04:20:44	White-tailed Deer	Odocoileus virginianus	1	Prairie Ridge 2014 Spring	Open	7	p1d3424
Prairie Ridge 25 2014 Spring	35.8122	-78.7177	2014-07-03 05:43:35	2014-07-03 05:44:14	White-tailed Deer	Odocoileus virginianus	2	Prairie Ridge 2014 Spring	Open	7	p1d3424
Prairie Ridge 25 2014 Spring	35.8122	-78.7177	2014-07-03 05:45:39	2014-07-03 05:45:40	White-tailed Deer	Odocoileus virginianus	1	Prairie Ridge 2014 Spring	Open	7	p1d3424
Prairie Ridge 25 2014 Spring	35.8122	-78.7177	2014-07-03 15:37:35	2014-07-03 15:37:36	Vehicle	Bicycle	1	Prairie Ridge 2014 Spring	Open	7	p1d3424
Prairie Ridge 25 2014 Spring	35.8122	-78.7177	2014-07-03 20:38:31	2014-07-03 20:38:39	White-tailed Deer	Odocoileus virginianus	1	Prairie Ridge 2014 Spring	Open	7	p1d3424
Prairie Ridge 25 2014 Spring	35.8122	-78.7177	2014-07-03 23:07:33	2014-07-03 23:07:35	White-tailed Deer	Odocoileus virginianus	1	Prairie Ridge 2014 Spring	Open	7	p1d3424
Prairie Ridge 25 2014 Spring	35.8122	-78.7177	2014-07-04 02:02:35	2014-07-04 02:02:37	White-tailed Deer	Odocoileus virginianus	1	Prairie Ridge 2014 Spring	Open	7	p1d3424
Prairie Ridge 25 2014 Spring	35.8122	-78.7177	2014-07-04 02:20:43	2014-07-04 02:20:45	No Animal	No Animal	1	Prairie Ridge 2014 Spring	Open	7	p1d3424
Prairie Ridge 25 2014 Spring	35.8122	-78.7177	2014-07-04 19:44:08	2014-07-04 19:44:09	No Animal	No Animal	1	Prairie Ridge 2014 Spring	Open	7	p1d3424
Prairie Ridge 25 2014 Spring	35.8122	-78.7177	2014-07-04 20:55:41	2014-07-04 20:55:42	Eastern Cottontail	Sylvilagus floridanus	1	Prairie Ridge 2014 Spring	Open	7	p1d3424
Prairie Ridge 25 2014 Spring	35.8122	-78.7177	2014-07-05 04:27:52	2014-07-05 04:28:04	White-tailed Deer	Odocoileus virginianus	1	Prairie Ridge 2014 Spring	Open	7	p1d3424
Prairie Ridge 25 2014 Spring	35.8122	-78.7177	2014-07-05 10:05:25	2014-07-05 10:05:33	Human, non staff	Homo sapiens	1	Prairie Ridge 2014 Spring	Open	7	p1d3424
Prairie Ridge 25 2014 Spring	35.8122	-78.7177	2014-07-05 11:38:03	2014-07-05 11:38:04	No Animal	No Animal	1	Prairie Ridge 2014 Spring	Open	7	p1d3424
Prairie Ridge 25 2014 Spring	35.8122	-78.7177	2014-07-05 11:59:51	2014-07-05 11:59:52	No Animal	No Animal	1	Prairie Ridge 2014 Spring	Open	7	p1d3424
Prairie Ridge 25 2014 Spring	35.8122	-78.7177	2014-07-05 12:47:41	2014-07-05 12:47:42	No Animal	No Animal	1	Prairie Ridge 2014 Spring	Open	7	p1d3424
Prairie Ridge 25 2014 Spring	35.8122	-78.7177	2014-07-05 12:49:59	2014-07-05 12:50:00	No Animal	No Animal	1	Prairie Ridge 2014 Spring	Open	7	p1d3424
Prairie Ridge 25 2014 Spring	35.8122	-78.7177	2014-07-05 12:59:05	2014-07-05 12:59:06	No Animal	No Animal	1	Prairie Ridge 2014 Spring	Open	7	p1d3424
Prairie Ridge 25 2014 Spring	35.8122	-78.7177	2014-07-05 14:04:26	2014-07-05 14:04:27	No Animal	No Animal	1	Prairie Ridge 2014 Spring	Open	7	p1d3424
Prairie Ridge 25 2014 Spring	35.8122	-78.7177	2014-07-05 20:42:43	2014-07-05 20:42:44	Eastern Cottontail	Sylvilagus floridanus	1	Prairie Ridge 2014 Spring	Open	7	p1d3424
Prairie Ridge 25 2014 Spring	35.8122	-78.7177	2014-07-05 21:31:42	2014-07-05 21:31:43	No Animal	No Animal	1	Prairie Ridge 2014 Spring	Open	7	p1d3424
Prairie Ridge 25 2014 Spring	35.8122	-78.7177	2014-07-05 23:15:13	2014-07-05 23:15:27	White-tailed Deer	Odocoileus virginianus	1	Prairie Ridge 2014 Spring	Open	7	p1d3424
Prairie Ridge 25 2014 Spring	35.8122	-78.7177	2014-07-06 00:00:31	2014-07-06 00:00:51	White-tailed Deer	Odocoileus virginianus	1	Prairie Ridge 2014 Spring	Open	7	p1d3424
Prairie Ridge 25 2014 Spring	35.8122	-78.7177	2014-07-06 03:58:20	2014-07-06 03:58:21	White-tailed Deer	Odocoileus virginianus	1	Prairie Ridge 2014 Spring	Open	7	p1d3424
Prairie Ridge 25 2014 Spring	35.8122	-78.7177	2014-07-06 04:00:46	2014-07-06 04:00:47	White-tailed Deer	Odocoileus virginianus	1	Prairie Ridge 2014 Spring	Open	7	p1d3424
Prairie Ridge 25 2014 Spring	35.8122	-78.7177	2014-07-06 05:51:11	2014-07-06 05:51:12	No Animal	No Animal	1	Prairie Ridge 2014 Spring	Open	7	p1d3424
Prairie Ridge 25 2014 Spring	35.8122	-78.7177	2014-07-06 21:19:37	2014-07-06 21:19:38	White-tailed Deer	Odocoileus virginianus	1	Prairie Ridge 2014 Spring	Open	7	p1d3424
Prairie Ridge 25 2014 Spring	35.8122	-78.7177	2014-07-07 01:42:01	2014-07-07 01:42:12	White-tailed Deer	Odocoileus virginianus	1	Prairie Ridge 2014 Spring	Open	7	p1d3424
Prairie Ridge 25 2014 Spring	35.8122	-78.7177	2014-07-07 02:46:45	2014-07-07 02:46:46	No Animal	No Animal	1	Prairie Ridge 2014 Spring	Open	7	p1d3424
Prairie Ridge 25 2014 Spring	35.8122	-78.7177	2014-07-07 02:51:38	2014-07-07 02:51:39	Coyote	Canis latrans	1	Prairie Ridge 2014 Spring	Open	7	p1d3424
Prairie Ridge 25 2014 Spring	35.8122	-78.7177	2014-07-07 03:21:13	2014-07-07 03:21:14	White-tailed Deer	Odocoileus virginianus	1	Prairie Ridge 2014 Spring	Open	7	p1d3424
Prairie Ridge 25 2014 Spring	35.8122	-78.7177	2014-07-07 09:24:04	2014-07-07 09:24:04	Vehicle	Bicycle	1	Prairie Ridge 2014 Spring	Open	7	p1d3424
Prairie Ridge 25 2014 Spring	35.8122	-78.7177	2014-07-07 12:39:52	2014-07-07 12:39:53	No Animal	No Animal	1	Prairie Ridge 2014 Spring	Open	7	p1d3424
Prairie Ridge 25 2014 Spring	35.8122	-78.7177	2014-07-07 13:20:10	2014-07-07 13:20:11	No Animal	No Animal	1	Prairie Ridge 2014 Spring	Open	7	p1d3424
Prairie Ridge 25 2014 Spring	35.8122	-78.7177	2014-07-07 20:38:53	2014-07-07 20:39:17	White-tailed Deer	Odocoileus virginianus	1	Prairie Ridge 2014 Spring	Open	7	p1d3424
Prairie Ridge 25 2014 Spring	35.8122	-78.7177	2014-07-07 20:49:46	2014-07-07 20:49:47	White-tailed Deer	Odocoileus virginianus	1	Prairie Ridge 2014 Spring	Open	7	p1d3424
Prairie Ridge 25 2014 Spring	35.8122	-78.7177	2014-07-07 20:51:14	2014-07-07 20:51:16	White-tailed Deer	Odocoileus virginianus	1	Prairie Ridge 2014 Spring	Open	7	p1d3424
Prairie Ridge 25 2014 Spring	35.8122	-78.7177	2014-07-08 04:12:30	2014-07-08 04:12:31	No Animal	No Animal	1	Prairie Ridge 2014 Spring	Open	7	p1d3424
Prairie Ridge 25 2014 Spring	35.8122	-78.7177	2014-07-08 04:57:19	2014-07-08 04:57:27	White-tailed Deer	Odocoileus virginianus	1	Prairie Ridge 2014 Spring	Open	7	p1d3424
Prairie Ridge 25 2014 Spring	35.8122	-78.7177	2014-07-09 00:56:35	2014-07-09 00:57:14	White-tailed Deer	Odocoileus virginianus	3	Prairie Ridge 2014 Spring	Open	7	p1d3424
Prairie Ridge 25 2014 Spring	35.8122	-78.7177	2014-07-09 00:58:49	2014-07-09 00:59:03	White-tailed Deer	Odocoileus virginianus	1	Prairie Ridge 2014 Spring	Open	7	p1d3424
Prairie Ridge 25 2014 Spring	35.8122	-78.7177	2014-07-09 13:18:29	2014-07-09 13:18:29	No Animal	No Animal	1	Prairie Ridge 2014 Spring	Open	7	p1d3424
Prairie Ridge 25 2014 Spring	35.8122	-78.7177	2014-07-09 15:09:17	2014-07-09 15:09:18	No Animal	No Animal	1	Prairie Ridge 2014 Spring	Open	7	p1d3424
Prairie Ridge 25 2014 Spring	35.8122	-78.7177	2014-07-10 01:09:03	2014-07-10 01:09:05	Virginia Opossum	Didelphis virginiana	1	Prairie Ridge 2014 Spring	Open	7	p1d3424
Prairie Ridge 25 2014 Spring	35.8122	-78.7177	2014-07-10 10:19:23	2014-07-10 10:19:24	No Animal	No Animal	1	Prairie Ridge 2014 Spring	Open	7	p1d3424
Prairie Ridge 25 2014 Spring	35.8122	-78.7177	2014-07-10 10:24:52	2014-07-10 10:25:02	White-tailed Deer	Odocoileus virginianus	1	Prairie Ridge 2014 Spring	Open	7	p1d3424
Prairie Ridge 25 2014 Spring	35.8122	-78.7177	2014-07-11 00:14:34	2014-07-11 00:14:49	White-tailed Deer	Odocoileus virginianus	1	Prairie Ridge 2014 Spring	Open	7	p1d3424
Prairie Ridge 25 2014 Spring	35.8122	-78.7177	2014-07-11 01:40:38	2014-07-11 01:40:39	No Animal	No Animal	1	Prairie Ridge 2014 Spring	Open	7	p1d3424
Prairie Ridge 25 2014 Spring	35.8122	-78.7177	2014-07-11 03:32:58	2014-07-11 03:33:00	No Animal	No Animal	1	Prairie Ridge 2014 Spring	Open	7	p1d3424
Prairie Ridge 25 2014 Spring	35.8122	-78.7177	2014-07-11 21:26:56	2014-07-11 21:26:57	No Animal	No Animal	1	Prairie Ridge 2014 Spring	Open	7	p1d3424
Prairie Ridge 25 2014 Spring	35.8122	-78.7177	2014-07-11 21:28:11	2014-07-11 21:28:12	No Animal	No Animal	1	Prairie Ridge 2014 Spring	Open	7	p1d3424
Prairie Ridge 25 2014 Spring	35.8122	-78.7177	2014-07-11 21:46:35	2014-07-11 21:46:36	No Animal	No Animal	1	Prairie Ridge 2014 Spring	Open	7	p1d3424
Prairie Ridge 25 2014 Spring	35.8122	-78.7177	2014-07-11 22:30:50	2014-07-11 22:30:52	Eastern Cottontail	Sylvilagus floridanus	1	Prairie Ridge 2014 Spring	Open	7	p1d3424
Prairie Ridge 25 2014 Spring	35.8122	-78.7177	2014-07-12 00:29:54	2014-07-12 00:30:24	Eastern Cottontail	Sylvilagus floridanus	1	Prairie Ridge 2014 Spring	Open	7	p1d3424
Prairie Ridge 25 2014 Spring	35.8122	-78.7177	2014-07-12 00:29:54	2014-07-12 00:30:24	Virginia Opossum	Didelphis virginiana	1	Prairie Ridge 2014 Spring	Open	7	p1d3424
Prairie Ridge 25 2014 Spring	35.8122	-78.7177	2014-07-12 00:36:06	2014-07-12 00:36:07	Eastern Cottontail	Sylvilagus floridanus	1	Prairie Ridge 2014 Spring	Open	7	p1d3424
Prairie Ridge 25 2014 Spring	35.8122	-78.7177	2014-07-12 01:40:58	2014-07-12 01:41:01	No Animal	No Animal	1	Prairie Ridge 2014 Spring	Open	7	p1d3424
Prairie Ridge 25 2014 Spring	35.8122	-78.7177	2014-07-12 14:22:02	2014-07-12 14:22:03	Human, non staff	Homo sapiens	1	Prairie Ridge 2014 Spring	Open	7	p1d3424
Prairie Ridge 25 2014 Spring	35.8122	-78.7177	2014-07-13 05:29:46	2014-07-13 05:29:47	No Animal	No Animal	1	Prairie Ridge 2014 Spring	Open	7	p1d3424
Prairie Ridge 25 2014 Spring	35.8122	-78.7177	2014-07-15 01:15:17	2014-07-15 01:15:18	White-tailed Deer	Odocoileus virginianus	1	Prairie Ridge 2014 Spring	Open	7	p1d3424
Prairie Ridge 25 2014 Spring	35.8122	-78.7177	2014-07-15 07:56:15	2014-07-15 07:56:16	Vehicle	Bicycle	1	Prairie Ridge 2014 Spring	Open	7	p1d3424
Prairie Ridge 25 2014 Spring	35.8122	-78.7177	2014-07-15 07:58:22	2014-07-15 07:58:23	Vehicle	Bicycle	1	Prairie Ridge 2014 Spring	Open	7	p1d3424
Prairie Ridge 25 2014 Spring	35.8122	-78.7177	2014-07-15 08:03:10	2014-07-15 08:03:11	Vehicle	Bicycle	1	Prairie Ridge 2014 Spring	Open	7	p1d3424
Prairie Ridge 25 2014 Spring	35.8122	-78.7177	2014-07-15 08:05:01	2014-07-15 08:05:02	Vehicle	Bicycle	1	Prairie Ridge 2014 Spring	Open	7	p1d3424
Prairie Ridge 25 2014 Spring	35.8122	-78.7177	2014-07-15 08:08:45	2014-07-15 08:08:52	Vehicle	Bicycle	1	Prairie Ridge 2014 Spring	Open	7	p1d3424
Prairie Ridge 25 2014 Spring	35.8122	-78.7177	2014-07-15 09:50:52	2014-07-15 09:50:53	Vehicle	Bicycle	1	Prairie Ridge 2014 Spring	Open	7	p1d3424
Prairie Ridge 25 2014 Spring	35.8122	-78.7177	2014-07-15 10:52:18	2014-07-15 10:53:52	Camera Trapper	Camera Trapper	2	Prairie Ridge 2014 Spring	Open	7	p1d3424
Prairie Ridge 31 2015 Fall	35.8128	-78.7135	2016-02-09 15:57:19	2016-02-09 15:57:28	Camera Trapper	Camera Trapper	1	Prairie Ridge 2015 Fall		7	d18523	d18523s1
Prairie Ridge 31 2015 Fall	35.8128	-78.7135	2016-02-10 14:21:28	2016-02-10 14:21:36	Unknown Bird	Unknown Bird	1	Prairie Ridge 2015 Fall		7	d18523	d18523s2
Prairie Ridge 31 2015 Fall	35.8128	-78.7135	2016-02-10 17:01:37	2016-02-10 17:01:45	Eastern Gray Squirrel	Sciurus carolinensis	1	Prairie Ridge 2015 Fall		7	d18523	d18523s3
Prairie Ridge 31 2015 Fall	35.8128	-78.7135	2016-02-11 07:53:59	2016-02-11 07:54:06	Eastern Cottontail	Sylvilagus floridanus	1	Prairie Ridge 2015 Fall		7	d18523	d18523s4
Prairie Ridge 31 2015 Fall	35.8128	-78.7135	2016-02-11 07:55:48	2016-02-11 07:55:54	Eastern Cottontail	Sylvilagus floridanus	1	Prairie Ridge 2015 Fall		7	d18523	d18523s5
Prairie Ridge 31 2015 Fall	35.8128	-78.7135	2016-02-11 12:12:45	2016-02-11 12:12:54	Eastern Gray Squirrel	Sciurus carolinensis	1	Prairie Ridge 2015 Fall		7	d18523	d18523s6
Prairie Ridge 31 2015 Fall	35.8128	-78.7135	2016-02-11 12:14:50	2016-02-11 12:15:35	Eastern Gray Squirrel	Sciurus carolinensis	1	Prairie Ridge 2015 Fall		7	d18523	d18523s7
Prairie Ridge 31 2015 Fall	35.8128	-78.7135	2016-02-11 12:17:18	2016-02-11 12:17:26	Eastern Gray Squirrel	Sciurus carolinensis	1	Prairie Ridge 2015 Fall		7	d18523	d18523s8
Prairie Ridge 31 2015 Fall	35.8128	-78.7135	2016-02-11 12:20:02	2016-02-11 12:20:11	Eastern Gray Squirrel	Sciurus carolinensis	1	Prairie Ridge 2015 Fall		7	d18523	d18523s9
Prairie Ridge 31 2015 Fall	35.8128	-78.7135	2016-02-11 12:21:26	2016-02-11 12:21:35	Eastern Gray Squirrel	Sciurus carolinensis	1	Prairie Ridge 2015 Fall		7	d18523	d18523s10
Prairie Ridge 31 2015 Fall	35.8128	-78.7135	2016-02-11 21:24:59	2016-02-11 21:25:06	Eastern Cottontail	Sylvilagus floridanus	1	Prairie Ridge 2015 Fall		7	d18523	d18523s11
Prairie Ridge 31 2015 Fall	35.8128	-78.7135	2016-02-13 02:59:31	2016-02-13 02:59:47	Grey Fox	Urocyon cinereoargenteus	2	Prairie Ridge 2015 Fall		7	d18523	d18523s12
Prairie Ridge 31 2015 Fall	35.8128	-78.7135	2016-02-13 03:30:24	2016-02-13 03:30:45	Grey Fox	Urocyon cinereoargenteus	2	Prairie Ridge 2015 Fall		7	d18523	d18523s13
Prairie Ridge 31 2015 Fall	35.8128	-78.7135	2016-02-13 22:12:39	2016-02-13 22:12:45	Grey Fox	Urocyon cinereoargenteus	1	Prairie Ridge 2015 Fall		7	d18523	d18523s14
Prairie Ridge 31 2015 Fall	35.8128	-78.7135	2016-02-14 11:29:51	2016-02-14 11:29:59	Grey Fox	Urocyon cinereoargenteus	1	Prairie Ridge 2015 Fall		7	d18523	d18523s15
Prairie Ridge 31 2015 Fall	35.8128	-78.7135	2016-02-14 11:31:12	2016-02-14 11:31:20	Grey Fox	Urocyon cinereoargenteus	1	Prairie Ridge 2015 Fall		7	d18523	d18523s16
Prairie Ridge 31 2015 Fall	35.8128	-78.7135	2016-02-14 13:59:19	2016-02-14 13:59:27	Eastern Gray Squirrel	Sciurus carolinensis	1	Prairie Ridge 2015 Fall		7	d18523	d18523s17
Prairie Ridge 31 2015 Fall	35.8128	-78.7135	2016-02-14 14:06:32	2016-02-14 14:09:08	Eastern Gray Squirrel	Sciurus carolinensis	2	Prairie Ridge 2015 Fall		7	d18523	d18523s18
Prairie Ridge 31 2015 Fall	35.8128	-78.7135	2016-02-14 14:11:36	2016-02-14 14:11:57	Eastern Gray Squirrel	Sciurus carolinensis	2	Prairie Ridge 2015 Fall		7	d18523	d18523s19
Prairie Ridge 31 2015 Fall	35.8128	-78.7135	2016-02-14 14:14:21	2016-02-14 14:14:29	Other Bird species	Other Bird species	1	Prairie Ridge 2015 Fall		7	d18523	d18523s20
Prairie Ridge 31 2015 Fall	35.8128	-78.7135	2016-02-14 14:14:21	2016-02-14 14:14:29	Eastern Gray Squirrel	Sciurus carolinensis	1	Prairie Ridge 2015 Fall		7	d18523	d18523s20
Prairie Ridge 31 2015 Fall	35.8128	-78.7135	2016-02-14 14:15:46	2016-02-14 14:15:54	Other Bird species	Other Bird species	1	Prairie Ridge 2015 Fall		7	d18523	d18523s21
Prairie Ridge 31 2015 Fall	35.8128	-78.7135	2016-02-14 14:15:46	2016-02-14 14:15:54	Eastern Gray Squirrel	Sciurus carolinensis	1	Prairie Ridge 2015 Fall		7	d18523	d18523s21
Prairie Ridge 31 2015 Fall	35.8128	-78.7135	2016-02-14 14:17:00	2016-02-14 14:18:21	Other Bird species	Other Bird species	1	Prairie Ridge 2015 Fall		7	d18523	d18523s22
Prairie Ridge 31 2015 Fall	35.8128	-78.7135	2016-02-14 14:17:00	2016-02-14 14:18:21	Eastern Gray Squirrel	Sciurus carolinensis	1	Prairie Ridge 2015 Fall		7	d18523	d18523s22
Prairie Ridge 31 2015 Fall	35.8128	-78.7135	2016-02-14 14:19:52	2016-02-14 14:23:16	Eastern Gray Squirrel	Sciurus carolinensis	1	Prairie Ridge 2015 Fall		7	d18523	d18523s23
Prairie Ridge 31 2015 Fall	35.8128	-78.7135	2016-02-14 14:19:52	2016-02-14 14:23:16	Unknown Bird	Unknown Bird	3	Prairie Ridge 2015 Fall		7	d18523	d18523s23
Prairie Ridge 31 2015 Fall	35.8128	-78.7135	2016-02-14 14:25:05	2016-02-14 14:25:13	Eastern Gray Squirrel	Sciurus carolinensis	1	Prairie Ridge 2015 Fall		7	d18523	d18523s24
Prairie Ridge 31 2015 Fall	35.8128	-78.7135	2016-02-14 14:34:09	2016-02-14 14:34:17	Unknown Bird	Unknown Bird	2	Prairie Ridge 2015 Fall		7	d18523	d18523s25
Prairie Ridge 31 2015 Fall	35.8128	-78.7135	2016-02-14 14:40:46	2016-02-14 14:40:54	Unknown Bird	Unknown Bird	3	Prairie Ridge 2015 Fall		7	d18523	d18523s26
Prairie Ridge 31 2015 Fall	35.8128	-78.7135	2016-02-14 15:03:15	2016-02-14 15:03:23	Unknown Bird	Unknown Bird	1	Prairie Ridge 2015 Fall		7	d18523	d18523s27
Prairie Ridge 31 2015 Fall	35.8128	-78.7135	2016-02-14 15:04:26	2016-02-14 15:04:34	Eastern Gray Squirrel	Sciurus carolinensis	1	Prairie Ridge 2015 Fall		7	d18523	d18523s28
Prairie Ridge 31 2015 Fall	35.8128	-78.7135	2016-02-14 15:09:01	2016-02-14 15:09:20	Eastern Gray Squirrel	Sciurus carolinensis	1	Prairie Ridge 2015 Fall		7	d18523	d18523s29
Prairie Ridge 31 2015 Fall	35.8128	-78.7135	2016-02-14 15:30:38	2016-02-14 15:30:46	Eastern Gray Squirrel	Sciurus carolinensis	1	Prairie Ridge 2015 Fall		7	d18523	d18523s30
Prairie Ridge 31 2015 Fall	35.8128	-78.7135	2016-02-14 15:31:59	2016-02-14 15:32:09	Eastern Gray Squirrel	Sciurus carolinensis	1	Prairie Ridge 2015 Fall		7	d18523	d18523s31
Prairie Ridge 31 2015 Fall	35.8128	-78.7135	2016-02-14 15:35:04	2016-02-14 15:35:12	Eastern Gray Squirrel	Sciurus carolinensis	1	Prairie Ridge 2015 Fall		7	d18523	d18523s32
Prairie Ridge 31 2015 Fall	35.8128	-78.7135	2016-02-14 15:38:39	2016-02-14 15:40:44	Eastern Gray Squirrel	Sciurus carolinensis	1	Prairie Ridge 2015 Fall		7	d18523	d18523s33
Prairie Ridge 31 2015 Fall	35.8128	-78.7135	2016-02-14 15:42:43	2016-02-14 15:42:51	Eastern Gray Squirrel	Sciurus carolinensis	1	Prairie Ridge 2015 Fall		7	d18523	d18523s34
Prairie Ridge 31 2015 Fall	35.8128	-78.7135	2016-02-14 18:58:42	2016-02-14 18:58:49	Unknown Bird	Unknown Bird	1	Prairie Ridge 2015 Fall		7	d18523	d18523s35
Prairie Ridge 31 2015 Fall	35.8128	-78.7135	2016-02-14 21:42:22	2016-02-14 21:42:28	Virginia Opossum	Didelphis virginiana	1	Prairie Ridge 2015 Fall		7	d18523	d18523s36
Prairie Ridge 31 2015 Fall	35.8128	-78.7135	2016-02-15 07:25:19	2016-02-15 07:25:25	Eastern Cottontail	Sylvilagus floridanus	1	Prairie Ridge 2015 Fall		7	d18523	d18523s37
Prairie Ridge 31 2015 Fall	35.8128	-78.7135	2016-02-15 20:11:34	2016-02-15 20:11:49	Eastern Cottontail	Sylvilagus floridanus	1	Prairie Ridge 2015 Fall		7	d18523	d18523s38
Prairie Ridge 31 2015 Fall	35.8128	-78.7135	2016-02-15 21:56:39	2016-02-15 21:56:45	Virginia Opossum	Didelphis virginiana	1	Prairie Ridge 2015 Fall		7	d18523	d18523s39
Prairie Ridge 31 2015 Fall	35.8128	-78.7135	2016-02-16 10:21:31	2016-02-16 10:21:38	Unknown Bird	Unknown Bird	3	Prairie Ridge 2015 Fall		7	d18523	d18523s40
Prairie Ridge 31 2015 Fall	35.8128	-78.7135	2016-02-16 11:53:15	2016-02-16 11:54:28	Eastern Gray Squirrel	Sciurus carolinensis	1	Prairie Ridge 2015 Fall		7	d18523	d18523s41
Prairie Ridge 31 2015 Fall	35.8128	-78.7135	2016-02-16 17:14:46	2016-02-16 17:15:44	Unknown Bird	Unknown Bird	3	Prairie Ridge 2015 Fall		7	d18523	d18523s42
Prairie Ridge 31 2015 Fall	35.8128	-78.7135	2016-02-17 00:36:18	2016-02-17 00:36:24	Grey Fox	Urocyon cinereoargenteus	1	Prairie Ridge 2015 Fall		7	d18523	d18523s43
Prairie Ridge 31 2015 Fall	35.8128	-78.7135	2016-02-17 02:37:09	2016-02-17 02:37:14	Eastern Cottontail	Sylvilagus floridanus	1	Prairie Ridge 2015 Fall		7	d18523	d18523s44
Prairie Ridge 31 2015 Fall	35.8128	-78.7135	2016-02-17 02:40:18	2016-02-17 02:40:23	Eastern Cottontail	Sylvilagus floridanus	1	Prairie Ridge 2015 Fall		7	d18523	d18523s45
Prairie Ridge 31 2015 Fall	35.8128	-78.7135	2016-02-17 07:53:55	2016-02-17 07:54:01	Unknown Bird	Unknown Bird	1	Prairie Ridge 2015 Fall		7	d18523	d18523s46
Prairie Ridge 31 2015 Fall	35.8128	-78.7135	2016-02-18 16:06:51	2016-02-18 16:06:59	Unknown Bird	Unknown Bird	2	Prairie Ridge 2015 Fall		7	d18523	d18523s47
Prairie Ridge 31 2015 Fall	35.8128	-78.7135	2016-02-18 16:29:40	2016-02-18 16:29:48	Unknown Bird	Unknown Bird	2	Prairie Ridge 2015 Fall		7	d18523	d18523s48
Prairie Ridge 31 2015 Fall	35.8128	-78.7135	2016-02-18 19:45:23	2016-02-18 19:45:29	Virginia Opossum	Didelphis virginiana	1	Prairie Ridge 2015 Fall		7	d18523	d18523s49
Prairie Ridge 31 2015 Fall	35.8128	-78.7135	2016-02-18 22:47:09	2016-02-18 22:47:15	Virginia Opossum	Didelphis virginiana	1	Prairie Ridge 2015 Fall		7	d18523	d18523s50
Prairie Ridge 31 2015 Fall	35.8128	-78.7135	2016-02-19 10:40:08	2016-02-19 10:40:16	Unknown Bird	Unknown Bird	1	Prairie Ridge 2015 Fall		7	d18523	d18523s51
Prairie Ridge 31 2015 Fall	35.8128	-78.7135	2016-02-19 12:39:24	2016-02-19 12:39:32	Eastern Gray Squirrel	Sciurus carolinensis	1	Prairie Ridge 2015 Fall		7	d18523	d18523s52
Prairie Ridge 31 2015 Fall	35.8128	-78.7135	2016-02-21 01:20:06	2016-02-21 01:20:11	Unknown Animal	Unknown Animal	1	Prairie Ridge 2015 Fall		7	d18523	d18523s53
Prairie Ridge 31 2015 Fall	35.8128	-78.7135	2016-02-21 03:29:46	2016-02-21 03:29:52	Eastern Cottontail	Sylvilagus floridanus	1	Prairie Ridge 2015 Fall		7	d18523	d18523s54
Prairie Ridge 31 2015 Fall	35.8128	-78.7135	2016-02-21 05:33:04	2016-02-21 05:33:10	Grey Fox	Urocyon cinereoargenteus	1	Prairie Ridge 2015 Fall		7	d18523	d18523s55
Prairie Ridge 31 2015 Fall	35.8128	-78.7135	2016-02-21 10:52:51	2016-02-21 10:53:00	No Animal	No Animal	1	Prairie Ridge 2015 Fall		7	d18523	d18523s56
Prairie Ridge 31 2015 Fall	35.8128	-78.7135	2016-02-21 13:43:06	2016-02-21 13:43:14	Eastern Gray Squirrel	Sciurus carolinensis	1	Prairie Ridge 2015 Fall		7	d18523	d18523s57
Prairie Ridge 31 2015 Fall	35.8128	-78.7135	2016-02-21 18:41:44	2016-02-21 18:42:09	Grey Fox	Urocyon cinereoargenteus	1	Prairie Ridge 2015 Fall		7	d18523	d18523s58
Prairie Ridge 31 2015 Fall	35.8128	-78.7135	2016-02-21 21:37:16	2016-02-21 21:37:22	Virginia Opossum	Didelphis virginiana	1	Prairie Ridge 2015 Fall		7	d18523	d18523s59
Prairie Ridge 31 2015 Fall	35.8128	-78.7135	2016-02-21 22:51:53	2016-02-21 22:52:07	Virginia Opossum	Didelphis virginiana	1	Prairie Ridge 2015 Fall		7	d18523	d18523s60
Prairie Ridge 31 2015 Fall	35.8128	-78.7135	2016-02-23 01:15:24	2016-02-23 01:15:30	Virginia Opossum	Didelphis virginiana	1	Prairie Ridge 2015 Fall		7	d18523	d18523s61
Prairie Ridge 31 2015 Fall	35.8128	-78.7135	2016-02-23 06:28:54	2016-02-23 06:28:59	Eastern Cottontail	Sylvilagus floridanus	1	Prairie Ridge 2015 Fall		7	d18523	d18523s62
Prairie Ridge 31 2015 Fall	35.8128	-78.7135	2016-02-23 18:35:36	2016-02-23 18:35:42	Eastern Cottontail	Sylvilagus floridanus	1	Prairie Ridge 2015 Fall		7	d18523	d18523s63
Prairie Ridge 31 2015 Fall	35.8128	-78.7135	2016-02-24 07:33:33	2016-02-24 07:34:12	Eastern Cottontail	Sylvilagus floridanus	1	Prairie Ridge 2015 Fall		7	d18523	d18523s64
Prairie Ridge 31 2015 Fall	35.8128	-78.7135	2016-02-24 21:00:20	2016-02-24 21:00:27	Coyote	Canis latrans	1	Prairie Ridge 2015 Fall		7	d18523	d18523s65
Prairie Ridge 31 2015 Fall	35.8128	-78.7135	2016-02-27 10:43:59	2016-02-27 10:44:07	Eastern Gray Squirrel	Sciurus carolinensis	1	Prairie Ridge 2015 Fall		7	d18523	d18523s66
Prairie Ridge 31 2015 Fall	35.8128	-78.7135	2016-02-27 14:29:07	2016-02-27 14:30:08	Other Bird species	Other Bird species	2	Prairie Ridge 2015 Fall		7	d18523	d18523s67
Prairie Ridge 31 2015 Fall	35.8128	-78.7135	2016-02-27 14:29:07	2016-02-27 14:30:08	Eastern Gray Squirrel	Sciurus carolinensis	1	Prairie Ridge 2015 Fall		7	d18523	d18523s67
Prairie Ridge 31 2015 Fall	35.8128	-78.7135	2016-02-27 14:31:19	2016-02-27 14:31:27	Eastern Gray Squirrel	Sciurus carolinensis	1	Prairie Ridge 2015 Fall		7	d18523	d18523s68
Prairie Ridge 31 2015 Fall	35.8128	-78.7135	2016-02-27 14:55:22	2016-02-27 14:55:58	Eastern Gray Squirrel	Sciurus carolinensis	1	Prairie Ridge 2015 Fall		7	d18523	d18523s69
Prairie Ridge 31 2015 Fall	35.8128	-78.7135	2016-02-28 10:54:37	2016-02-28 10:57:04	Eastern Gray Squirrel	Sciurus carolinensis	1	Prairie Ridge 2015 Fall		7	d18523	d18523s70
Prairie Ridge 31 2015 Fall	35.8128	-78.7135	2016-02-28 11:58:11	2016-02-28 11:58:19	Eastern Gray Squirrel	Sciurus carolinensis	1	Prairie Ridge 2015 Fall		7	d18523	d18523s71
Prairie Ridge 31 2015 Fall	35.8128	-78.7135	2016-02-29 00:50:32	2016-02-29 00:50:38	Virginia Opossum	Didelphis virginiana	1	Prairie Ridge 2015 Fall		7	d18523	d18523s72
Prairie Ridge 31 2015 Fall	35.8128	-78.7135	2016-03-01 03:25:05	2016-03-01 03:25:18	Virginia Opossum	Didelphis virginiana	1	Prairie Ridge 2015 Fall		7	d18523	d18523s73
Prairie Ridge 31 2015 Fall	35.8128	-78.7135	2016-03-01 09:19:30	2016-03-01 09:19:39	Unknown Bird	Unknown Bird	1	Prairie Ridge 2015 Fall		7	d18523	d18523s74
Prairie Ridge 31 2015 Fall	35.8128	-78.7135	2016-03-01 09:56:49	2016-03-01 09:57:39	Unknown Bird	Unknown Bird	1	Prairie Ridge 2015 Fall		7	d18523	d18523s75
Prairie Ridge 31 2015 Fall	35.8128	-78.7135	2016-03-01 10:19:03	2016-03-01 10:19:12	Eastern Gray Squirrel	Sciurus carolinensis	1	Prairie Ridge 2015 Fall		7	d18523	d18523s76
Prairie Ridge 31 2015 Fall	35.8128	-78.7135	2016-03-01 10:34:10	2016-03-01 10:35:59	Eastern Gray Squirrel	Sciurus carolinensis	1	Prairie Ridge 2015 Fall		7	d18523	d18523s77
Prairie Ridge 31 2015 Fall	35.8128	-78.7135	2016-03-01 11:01:08	2016-03-01 11:01:16	Eastern Gray Squirrel	Sciurus carolinensis	1	Prairie Ridge 2015 Fall		7	d18523	d18523s78
Prairie Ridge 31 2015 Fall	35.8128	-78.7135	2016-03-01 11:03:38	2016-03-01 11:03:46	Eastern Gray Squirrel	Sciurus carolinensis	1	Prairie Ridge 2015 Fall		7	d18523	d18523s79
Prairie Ridge 31 2015 Fall	35.8128	-78.7135	2016-03-01 16:34:45	2016-03-01 16:34:53	Unknown Bird	Unknown Bird	1	Prairie Ridge 2015 Fall		7	d18523	d18523s80
Prairie Ridge 31 2015 Fall	35.8128	-78.7135	2016-03-03 10:03:36	2016-03-03 10:03:44	Unknown Bird	Unknown Bird	2	Prairie Ridge 2015 Fall		7	d18523	d18523s81
Prairie Ridge 31 2015 Fall	35.8128	-78.7135	2016-03-03 10:15:23	2016-03-03 10:16:08	Other Bird species	Other Bird species	2	Prairie Ridge 2015 Fall		7	d18523	d18523s82
Prairie Ridge 31 2015 Fall	35.8128	-78.7135	2016-03-03 10:15:23	2016-03-03 10:16:08	Eastern Gray Squirrel	Sciurus carolinensis	2	Prairie Ridge 2015 Fall		7	d18523	d18523s82
Prairie Ridge 31 2015 Fall	35.8128	-78.7135	2016-03-03 10:17:11	2016-03-03 10:18:43	Other Bird species	Other Bird species	1	Prairie Ridge 2015 Fall		7	d18523	d18523s83
Prairie Ridge 31 2015 Fall	35.8128	-78.7135	2016-03-03 10:17:11	2016-03-03 10:18:43	Eastern Gray Squirrel	Sciurus carolinensis	1	Prairie Ridge 2015 Fall		7	d18523	d18523s83
Prairie Ridge 31 2015 Fall	35.8128	-78.7135	2016-03-03 10:21:33	2016-03-03 10:22:04	Eastern Gray Squirrel	Sciurus carolinensis	1	Prairie Ridge 2015 Fall		7	d18523	d18523s84
Prairie Ridge 31 2015 Fall	35.8128	-78.7135	2016-03-03 12:27:57	2016-03-03 12:28:06	Eastern Gray Squirrel	Sciurus carolinensis	1	Prairie Ridge 2015 Fall		7	d18523	d18523s85
Prairie Ridge 31 2015 Fall	35.8128	-78.7135	2016-03-03 14:21:06	2016-03-03 14:21:15	Unknown Bird	Unknown Bird	1	Prairie Ridge 2015 Fall		7	d18523	d18523s86
Prairie Ridge 31 2015 Fall	35.8128	-78.7135	2016-03-03 18:40:14	2016-03-03 18:40:21	Eastern Cottontail	Sylvilagus floridanus	1	Prairie Ridge 2015 Fall		7	d18523	d18523s87
Prairie Ridge 31 2015 Fall	35.8128	-78.7135	2016-03-03 20:55:12	2016-03-03 20:55:19	Virginia Opossum	Didelphis virginiana	1	Prairie Ridge 2015 Fall		7	d18523	d18523s88
Prairie Ridge 31 2015 Fall	35.8128	-78.7135	2016-03-03 23:52:56	2016-03-03 23:53:28	Eastern Cottontail	Sylvilagus floridanus	1	Prairie Ridge 2015 Fall		7	d18523	d18523s89
Prairie Ridge 31 2015 Fall	35.8128	-78.7135	2016-03-03 23:56:07	2016-03-03 23:56:13	Eastern Cottontail	Sylvilagus floridanus	1	Prairie Ridge 2015 Fall		7	d18523	d18523s90
Prairie Ridge 31 2015 Fall	35.8128	-78.7135	2016-03-04 02:15:38	2016-03-04 02:15:45	Eastern Cottontail	Sylvilagus floridanus	1	Prairie Ridge 2015 Fall		7	d18523	d18523s91
Prairie Ridge 31 2015 Fall	35.8128	-78.7135	2016-03-04 22:10:14	2016-03-04 22:10:20	Coyote	Canis latrans	1	Prairie Ridge 2015 Fall		7	d18523	d18523s92
Prairie Ridge 31 2015 Fall	35.8128	-78.7135	2016-03-05 00:07:18	2016-03-05 00:07:32	Eastern Cottontail	Sylvilagus floridanus	1	Prairie Ridge 2015 Fall		7	d18523	d18523s93
Prairie Ridge 31 2015 Fall	35.8128	-78.7135	2016-03-05 00:16:09	2016-03-05 00:16:21	Eastern Cottontail	Sylvilagus floridanus	1	Prairie Ridge 2015 Fall		7	d18523	d18523s94
Prairie Ridge 31 2015 Fall	35.8128	-78.7135	2016-03-05 20:58:26	2016-03-05 20:58:33	Virginia Opossum	Didelphis virginiana	1	Prairie Ridge 2015 Fall		7	d18523	d18523s95
Prairie Ridge 31 2015 Fall	35.8128	-78.7135	2016-03-06 10:32:40	2016-03-06 10:32:48	Unknown Bird	Unknown Bird	1	Prairie Ridge 2015 Fall		7	d18523	d18523s96
Prairie Ridge 31 2015 Fall	35.8128	-78.7135	2016-03-07 01:21:34	2016-03-07 01:21:40	Virginia Opossum	Didelphis virginiana	1	Prairie Ridge 2015 Fall		7	d18523	d18523s97
Prairie Ridge 31 2015 Fall	35.8128	-78.7135	2016-03-07 05:08:25	2016-03-07 05:09:21	Coyote	Canis latrans	4	Prairie Ridge 2015 Fall		7	d18523	d18523s98
Prairie Ridge 31 2015 Fall	35.8128	-78.7135	2016-03-07 07:31:33	2016-03-07 07:31:39	Eastern Cottontail	Sylvilagus floridanus	1	Prairie Ridge 2015 Fall		7	d18523	d18523s99
Prairie Ridge 31 2015 Fall	35.8128	-78.7135	2016-03-08 21:58:58	2016-03-08 21:59:04	Virginia Opossum	Didelphis virginiana	1	Prairie Ridge 2015 Fall		7	d18523	d18523s100
Prairie Ridge 31 2015 Fall	35.8128	-78.7135	2016-03-09 20:57:14	2016-03-09 20:57:21	Virginia Opossum	Didelphis virginiana	2	Prairie Ridge 2015 Fall		7	d18523	d18523s101
Prairie Ridge 31 2015 Fall	35.8128	-78.7135	2016-03-09 22:02:49	2016-03-09 22:02:55	Virginia Opossum	Didelphis virginiana	1	Prairie Ridge 2015 Fall		7	d18523	d18523s102
Prairie Ridge 31 2015 Fall	35.8128	-78.7135	2016-03-10 06:53:54	2016-03-10 06:53:59	Virginia Opossum	Didelphis virginiana	1	Prairie Ridge 2015 Fall		7	d18523	d18523s103
Prairie Ridge 31 2015 Fall	35.8128	-78.7135	2016-03-10 17:36:06	2016-03-10 17:36:15	Unknown Bird	Unknown Bird	1	Prairie Ridge 2015 Fall		7	d18523	d18523s104
Prairie Ridge 31 2015 Fall	35.8128	-78.7135	2016-03-11 13:44:00	2016-03-11 13:44:08	Eastern Gray Squirrel	Sciurus carolinensis	1	Prairie Ridge 2015 Fall		7	d18523	d18523s105
Prairie Ridge 31 2015 Fall	35.8128	-78.7135	2016-03-12 06:42:33	2016-03-12 06:42:39	Eastern Cottontail	Sylvilagus floridanus	1	Prairie Ridge 2015 Fall		7	d18523	d18523s106
Prairie Ridge 31 2015 Fall	35.8128	-78.7135	2016-03-12 06:58:25	2016-03-12 06:58:31	Eastern Cottontail	Sylvilagus floridanus	1	Prairie Ridge 2015 Fall		7	d18523	d18523s107
Prairie Ridge 31 2015 Fall	35.8128	-78.7135	2016-03-12 07:01:44	2016-03-12 07:02:03	Eastern Cottontail	Sylvilagus floridanus	1	Prairie Ridge 2015 Fall		7	d18523	d18523s108
Prairie Ridge 31 2015 Fall	35.8128	-78.7135	2016-03-13 10:47:29	2016-03-13 10:47:37	Eastern Gray Squirrel	Sciurus carolinensis	1	Prairie Ridge 2015 Fall		7	d18523	d18523s109
Prairie Ridge 31 2015 Fall	35.8128	-78.7135	2016-03-13 21:06:29	2016-03-13 21:06:35	Northern Raccoon	Procyon lotor	1	Prairie Ridge 2015 Fall		7	d18523	d18523s110
Prairie Ridge 31 2015 Fall	35.8128	-78.7135	2016-03-14 01:16:59	2016-03-14 01:17:05	Virginia Opossum	Didelphis virginiana	1	Prairie Ridge 2015 Fall		7	d18523	d18523s111
Prairie Ridge 31 2015 Fall	35.8128	-78.7135	2016-03-15 01:38:07	2016-03-15 01:38:13	Eastern Cottontail	Sylvilagus floridanus	1	Prairie Ridge 2015 Fall		7	d18523	d18523s112
Prairie Ridge 31 2015 Fall	35.8128	-78.7135	2016-03-15 02:28:50	2016-03-15 02:29:11	Eastern Cottontail	Sylvilagus floridanus	1	Prairie Ridge 2015 Fall		7	d18523	d18523s113
Prairie Ridge 31 2015 Fall	35.8128	-78.7135	2016-03-15 13:45:40	2016-03-15 13:45:48	Eastern Gray Squirrel	Sciurus carolinensis	1	Prairie Ridge 2015 Fall		7	d18523	d18523s114
Prairie Ridge 31 2015 Fall	35.8128	-78.7135	2016-03-15 13:51:16	2016-03-15 13:51:25	Eastern Gray Squirrel	Sciurus carolinensis	1	Prairie Ridge 2015 Fall		7	d18523	d18523s115
Prairie Ridge 31 2015 Fall	35.8128	-78.7135	2016-03-15 13:52:26	2016-03-15 13:52:34	Eastern Gray Squirrel	Sciurus carolinensis	1	Prairie Ridge 2015 Fall		7	d18523	d18523s116
Prairie Ridge 31 2015 Fall	35.8128	-78.7135	2016-03-15 14:06:40	2016-03-15 14:07:52	Eastern Gray Squirrel	Sciurus carolinensis	1	Prairie Ridge 2015 Fall		7	d18523	d18523s117
Prairie Ridge 31 2015 Fall	35.8128	-78.7135	2016-03-15 15:05:58	2016-03-15 15:06:06	Eastern Gray Squirrel	Sciurus carolinensis	1	Prairie Ridge 2015 Fall		7	d18523	d18523s118
Prairie Ridge 31 2015 Fall	35.8128	-78.7135	2016-03-18 13:51:32	2016-03-18 13:51:41	Unknown Bird	Unknown Bird	1	Prairie Ridge 2015 Fall		7	d18523	d18523s119
Prairie Ridge 31 2015 Fall	35.8128	-78.7135	2016-03-18 14:03:15	2016-03-18 14:03:34	Eastern Gray Squirrel	Sciurus carolinensis	1	Prairie Ridge 2015 Fall		7	d18523	d18523s120
Prairie Ridge 31 2015 Fall	35.8128	-78.7135	2016-03-18 14:40:02	2016-03-18 14:40:10	Eastern Gray Squirrel	Sciurus carolinensis	1	Prairie Ridge 2015 Fall		7	d18523	d18523s121
Prairie Ridge 31 2015 Fall	35.8128	-78.7135	2016-03-18 14:42:14	2016-03-18 14:42:57	Eastern Gray Squirrel	Sciurus carolinensis	1	Prairie Ridge 2015 Fall		7	d18523	d18523s122
Prairie Ridge 31 2015 Fall	35.8128	-78.7135	2016-03-18 21:17:35	2016-03-18 21:17:41	Coyote	Canis latrans	1	Prairie Ridge 2015 Fall		7	d18523	d18523s123
Prairie Ridge 31 2015 Fall	35.8128	-78.7135	2016-03-18 21:24:17	2016-03-18 21:24:23	Coyote	Canis latrans	1	Prairie Ridge 2015 Fall		7	d18523	d18523s124
Prairie Ridge 31 2015 Fall	35.8128	-78.7135	2016-03-18 22:55:20	2016-03-18 22:55:26	Eastern Cottontail	Sylvilagus floridanus	1	Prairie Ridge 2015 Fall		7	d18523	d18523s125
Prairie Ridge 31 2015 Fall	35.8128	-78.7135	2016-03-19 08:43:25	2016-03-19 08:43:45	Eastern Cottontail	Sylvilagus floridanus	1	Prairie Ridge 2015 Fall		7	d18523	d18523s126
Prairie Ridge 31 2015 Fall	35.8128	-78.7135	2016-03-20 02:42:09	2016-03-20 02:42:15	Virginia Opossum	Didelphis virginiana	1	Prairie Ridge 2015 Fall		7	d18523	d18523s127
Prairie Ridge 31 2015 Fall	35.8128	-78.7135	2016-03-20 03:26:01	2016-03-20 03:26:17	Eastern Cottontail	Sylvilagus floridanus	1	Prairie Ridge 2015 Fall		7	d18523	d18523s128
Prairie Ridge 31 2015 Fall	35.8128	-78.7135	2016-03-20 03:53:57	2016-03-20 03:54:20	Eastern Cottontail	Sylvilagus floridanus	1	Prairie Ridge 2015 Fall		7	d18523	d18523s129
Prairie Ridge 31 2015 Fall	35.8128	-78.7135	2016-03-21 07:01:15	2016-03-21 07:02:10	Eastern Cottontail	Sylvilagus floridanus	1	Prairie Ridge 2015 Fall		7	d18523	d18523s130
Prairie Ridge 31 2015 Fall	35.8128	-78.7135	2016-03-21 20:26:11	2016-03-21 20:26:17	Coyote	Canis latrans	1	Prairie Ridge 2015 Fall		7	d18523	d18523s131
Prairie Ridge 31 2015 Fall	35.8128	-78.7135	2016-03-22 08:33:25	2016-03-22 08:33:34	No Animal	No Animal	1	Prairie Ridge 2015 Fall		7	d18523	d18523s132
Prairie Ridge 31 2015 Fall	35.8128	-78.7135	2016-03-22 09:09:06	2016-03-22 09:09:14	Eastern Cottontail	Sylvilagus floridanus	1	Prairie Ridge 2015 Fall		7	d18523	d18523s133
Prairie Ridge 31 2015 Fall	35.8128	-78.7135	2016-03-22 20:23:23	2016-03-22 20:23:30	Virginia Opossum	Didelphis virginiana	1	Prairie Ridge 2015 Fall		7	d18523	d18523s134
Prairie Ridge 31 2015 Fall	35.8128	-78.7135	2016-03-22 22:11:53	2016-03-22 22:11:59	Virginia Opossum	Didelphis virginiana	1	Prairie Ridge 2015 Fall		7	d18523	d18523s135
Prairie Ridge 31 2015 Fall	35.8128	-78.7135	2016-03-23 06:27:34	2016-03-23 06:28:45	Eastern Cottontail	Sylvilagus floridanus	1	Prairie Ridge 2015 Fall		7	d18523	d18523s136
Prairie Ridge 31 2015 Fall	35.8128	-78.7135	2016-03-23 06:31:51	2016-03-23 06:31:57	Eastern Cottontail	Sylvilagus floridanus	1	Prairie Ridge 2015 Fall		7	d18523	d18523s137
Prairie Ridge 31 2015 Fall	35.8128	-78.7135	2016-03-23 07:09:10	2016-03-23 07:09:23	Eastern Cottontail	Sylvilagus floridanus	2	Prairie Ridge 2015 Fall		7	d18523	d18523s138
Prairie Ridge 31 2015 Fall	35.8128	-78.7135	2016-03-24 10:42:36	2016-03-24 10:43:01	Unknown Bird	Unknown Bird	1	Prairie Ridge 2015 Fall		7	d18523	d18523s139
Prairie Ridge 31 2015 Fall	35.8128	-78.7135	2016-03-25 01:57:46	2016-03-25 01:57:52	Coyote	Canis latrans	1	Prairie Ridge 2015 Fall		7	d18523	d18523s140
Prairie Ridge 31 2015 Fall	35.8128	-78.7135	2016-03-25 09:29:58	2016-03-25 09:30:07	Eastern Gray Squirrel	Sciurus carolinensis	1	Prairie Ridge 2015 Fall		7	d18523	d18523s141
Prairie Ridge 31 2015 Fall	35.8128	-78.7135	2016-03-25 10:03:50	2016-03-25 10:03:58	Domestic Dog	Canis familiaris	1	Prairie Ridge 2015 Fall		7	d18523	d18523s142
Prairie Ridge 31 2015 Fall	35.8128	-78.7135	2016-03-25 20:47:18	2016-03-25 20:47:24	Virginia Opossum	Didelphis virginiana	1	Prairie Ridge 2015 Fall		7	d18523	d18523s143
Prairie Ridge 31 2015 Fall	35.8128	-78.7135	2016-03-27 00:46:08	2016-03-27 00:46:14	Eastern Cottontail	Sylvilagus floridanus	1	Prairie Ridge 2015 Fall		7	d18523	d18523s144
Prairie Ridge 31 2015 Fall	35.8128	-78.7135	2016-03-27 01:19:17	2016-03-27 01:19:23	Virginia Opossum	Didelphis virginiana	1	Prairie Ridge 2015 Fall		7	d18523	d18523s145
Prairie Ridge 31 2015 Fall	35.8128	-78.7135	2016-03-27 01:45:16	2016-03-27 01:45:22	Eastern Cottontail	Sylvilagus floridanus	1	Prairie Ridge 2015 Fall		7	d18523	d18523s146
Prairie Ridge 31 2015 Fall	35.8128	-78.7135	2016-03-27 07:05:07	2016-03-27 07:05:26	Eastern Cottontail	Sylvilagus floridanus	1	Prairie Ridge 2015 Fall		7	d18523	d18523s147
Prairie Ridge 31 2015 Fall	35.8128	-78.7135	2016-03-27 07:45:24	2016-03-27 07:45:29	Eastern Cottontail	Sylvilagus floridanus	1	Prairie Ridge 2015 Fall		7	d18523	d18523s148
Prairie Ridge 31 2015 Fall	35.8128	-78.7135	2016-03-27 07:47:04	2016-03-27 07:47:10	Eastern Cottontail	Sylvilagus floridanus	1	Prairie Ridge 2015 Fall		7	d18523	d18523s149
Prairie Ridge 31 2015 Fall	35.8128	-78.7135	2016-03-28 00:49:49	2016-03-28 00:49:55	No Animal	No Animal	1	Prairie Ridge 2015 Fall		7	d18523	d18523s150
Prairie Ridge 31 2015 Fall	35.8128	-78.7135	2016-03-28 01:22:40	2016-03-28 01:22:46	Eastern Cottontail	Sylvilagus floridanus	1	Prairie Ridge 2015 Fall		7	d18523	d18523s151
Prairie Ridge 31 2015 Fall	35.8128	-78.7135	2016-03-28 05:59:37	2016-03-28 06:00:43	Eastern Cottontail	Sylvilagus floridanus	1	Prairie Ridge 2015 Fall		7	d18523	d18523s152
Prairie Ridge 31 2015 Fall	35.8128	-78.7135	2016-03-31 09:24:47	2016-03-31 09:24:56	Eastern Gray Squirrel	Sciurus carolinensis	1	Prairie Ridge 2015 Fall		7	d18523	d18523s153
Prairie Ridge 31 2015 Fall	35.8128	-78.7135	2016-03-31 17:19:33	2016-03-31 17:19:42	Eastern Gray Squirrel	Sciurus carolinensis	1	Prairie Ridge 2015 Fall		7	d18523	d18523s154
Prairie Ridge 31 2015 Fall	35.8128	-78.7135	2016-03-31 22:44:06	2016-03-31 22:44:12	Virginia Opossum	Didelphis virginiana	1	Prairie Ridge 2015 Fall		7	d18523	d18523s155
Prairie Ridge 31 2015 Fall	35.8128	-78.7135	2016-04-01 06:45:13	2016-04-01 06:45:19	Eastern Cottontail	Sylvilagus floridanus	1	Prairie Ridge 2015 Fall		7	d18523	d18523s156
Prairie Ridge 31 2015 Fall	35.8128	-78.7135	2016-04-01 06:47:13	2016-04-01 06:47:18	Eastern Cottontail	Sylvilagus floridanus	1	Prairie Ridge 2015 Fall		7	d18523	d18523s157
Prairie Ridge 31 2015 Fall	35.8128	-78.7135	2016-04-04 06:44:41	2016-04-04 06:45:03	Eastern Cottontail	Sylvilagus floridanus	1	Prairie Ridge 2015 Fall		7	d18523	d18523s158
Prairie Ridge 31 2015 Fall	35.8128	-78.7135	2016-04-04 06:47:34	2016-04-04 06:47:54	Eastern Cottontail	Sylvilagus floridanus	1	Prairie Ridge 2015 Fall		7	d18523	d18523s159
Prairie Ridge 31 2015 Fall	35.8128	-78.7135	2016-04-04 06:53:10	2016-04-04 06:55:14	Eastern Cottontail	Sylvilagus floridanus	1	Prairie Ridge 2015 Fall		7	d18523	d18523s160
Prairie Ridge 31 2015 Fall	35.8128	-78.7135	2016-04-06 00:35:37	2016-04-06 00:35:56	Eastern Cottontail	Sylvilagus floridanus	1	Prairie Ridge 2015 Fall		7	d18523	d18523s161
Prairie Ridge 31 2015 Fall	35.8128	-78.7135	2016-04-07 05:21:23	2016-04-07 05:21:29	Eastern Cottontail	Sylvilagus floridanus	1	Prairie Ridge 2015 Fall		7	d18523	d18523s162
Prairie Ridge 31 2015 Fall	35.8128	-78.7135	2016-04-11 11:01:18	2016-04-11 11:02:08	Eastern Gray Squirrel	Sciurus carolinensis	1	Prairie Ridge 2015 Fall		7	d18523	d18523s163
Prairie Ridge 31 2015 Fall	35.8128	-78.7135	2016-04-11 18:04:08	2016-04-11 18:05:23	Domestic Cat	Felis catus	1	Prairie Ridge 2015 Fall		7	d18523	d18523s164
Prairie Ridge 31 2015 Fall	35.8128	-78.7135	2016-04-13 03:11:45	2016-04-13 03:12:02	Virginia Opossum	Didelphis virginiana	1	Prairie Ridge 2015 Fall		7	d18523	d18523s165
Prairie Ridge 31 2015 Fall	35.8128	-78.7135	2016-04-13 06:32:33	2016-04-13 06:33:04	Eastern Cottontail	Sylvilagus floridanus	1	Prairie Ridge 2015 Fall		7	d18523	d18523s166
Prairie Ridge 31 2015 Fall	35.8128	-78.7135	2016-04-13 08:00:34	2016-04-13 08:00:43	Eastern Cottontail	Sylvilagus floridanus	1	Prairie Ridge 2015 Fall		7	d18523	d18523s167
Prairie Ridge 31 2015 Fall	35.8128	-78.7135	2016-04-13 10:25:34	2016-04-13 10:25:58	Domestic Cat	Felis catus	1	Prairie Ridge 2015 Fall		7	d18523	d18523s168
Prairie Ridge 31 2015 Fall	35.8128	-78.7135	2016-04-13 23:43:22	2016-04-13 23:43:45	Eastern Cottontail	Sylvilagus floridanus	1	Prairie Ridge 2015 Fall		7	d18523	d18523s169
Prairie Ridge 31 2015 Fall	35.8128	-78.7135	2016-04-14 00:41:21	2016-04-14 00:41:28	Eastern Cottontail	Sylvilagus floridanus	1	Prairie Ridge 2015 Fall		7	d18523	d18523s170
Prairie Ridge 31 2015 Fall	35.8128	-78.7135	2016-04-14 01:44:20	2016-04-14 01:44:26	Eastern Cottontail	Sylvilagus floridanus	1	Prairie Ridge 2015 Fall		7	d18523	d18523s171
Prairie Ridge 31 2015 Fall	35.8128	-78.7135	2016-04-14 02:19:48	2016-04-14 02:19:54	Eastern Cottontail	Sylvilagus floridanus	1	Prairie Ridge 2015 Fall		7	d18523	d18523s172
Prairie Ridge 31 2015 Fall	35.8128	-78.7135	2016-04-14 03:11:37	2016-04-14 03:11:42	Eastern Cottontail	Sylvilagus floridanus	1	Prairie Ridge 2015 Fall		7	d18523	d18523s173
Prairie Ridge 31 2015 Fall	35.8128	-78.7135	2016-04-14 03:30:38	2016-04-14 03:30:45	Virginia Opossum	Didelphis virginiana	1	Prairie Ridge 2015 Fall		7	d18523	d18523s174
Prairie Ridge 31 2015 Fall	35.8128	-78.7135	2016-04-14 05:16:06	2016-04-14 05:16:12	Eastern Cottontail	Sylvilagus floridanus	1	Prairie Ridge 2015 Fall		7	d18523	d18523s175
Prairie Ridge 31 2015 Fall	35.8128	-78.7135	2016-04-14 08:51:47	2016-04-14 08:51:56	Eastern Cottontail	Sylvilagus floridanus	1	Prairie Ridge 2015 Fall		7	d18523	d18523s176
Prairie Ridge 31 2015 Fall	35.8128	-78.7135	2016-04-14 15:38:27	2016-04-14 15:38:36	No Animal	No Animal	1	Prairie Ridge 2015 Fall		7	d18523	d18523s177
Prairie Ridge 31 2015 Fall	35.8128	-78.7135	2016-04-15 10:18:38	2016-04-15 10:18:47	Eastern Gray Squirrel	Sciurus carolinensis	1	Prairie Ridge 2015 Fall		7	d18523	d18523s178
Prairie Ridge 31 2015 Fall	35.8128	-78.7135	2016-04-15 14:59:41	2016-04-15 14:59:49	Eastern Cottontail	Sylvilagus floridanus	2	Prairie Ridge 2015 Fall		7	d18523	d18523s179
Prairie Ridge 31 2015 Fall	35.8128	-78.7135	2016-04-15 15:10:16	2016-04-15 15:10:24	Eastern Cottontail	Sylvilagus floridanus	1	Prairie Ridge 2015 Fall		7	d18523	d18523s180
Prairie Ridge 31 2015 Fall	35.8128	-78.7135	2016-04-16 04:26:08	2016-04-16 04:26:43	Eastern Cottontail	Sylvilagus floridanus	1	Prairie Ridge 2015 Fall		7	d18523	d18523s181
Prairie Ridge 31 2015 Fall	35.8128	-78.7135	2016-04-17 06:29:56	2016-04-17 06:32:29	Eastern Cottontail	Sylvilagus floridanus	1	Prairie Ridge 2015 Fall		7	d18523	d18523s182
Prairie Ridge 31 2015 Fall	35.8128	-78.7135	2016-04-19 06:11:49	2016-04-19 06:11:55	Eastern Cottontail	Sylvilagus floridanus	1	Prairie Ridge 2015 Fall		7	d18523	d18523s183
Prairie Ridge 31 2015 Fall	35.8128	-78.7135	2016-04-19 14:55:32	2016-04-19 14:57:45	Camera Trapper	Camera Trapper	1	Prairie Ridge 2015 Fall		7	d18523	d18523s184
Prairie Ridge 5 2014 Spring	35.8092	-78.7179	2014-06-14 14:44:49	2014-06-14 14:44:55	Camera Trapper	Camera Trapper	3	Prairie Ridge 2014 Spring	Small Forest	7	p1d3404
Prairie Ridge 5 2014 Spring	35.8092	-78.7179	2014-06-14 15:29:42	2014-06-14 15:29:51	Human, non staff	Homo sapiens	1	Prairie Ridge 2014 Spring	Small Forest	7	p1d3404
Prairie Ridge 5 2014 Spring	35.8092	-78.7179	2014-06-14 15:32:45	2014-06-14 15:33:20	Human, non staff	Homo sapiens	4	Prairie Ridge 2014 Spring	Small Forest	7	p1d3404
Prairie Ridge 5 2014 Spring	35.8092	-78.7179	2014-06-14 15:37:40	2014-06-14 15:39:27	Human, non staff	Homo sapiens	3	Prairie Ridge 2014 Spring	Small Forest	7	p1d3404
Prairie Ridge 5 2014 Spring	35.8092	-78.7179	2014-06-14 22:24:52	2014-06-14 22:24:54	Coyote	Canis latrans	1	Prairie Ridge 2014 Spring	Small Forest	7	p1d3404
Prairie Ridge 5 2014 Spring	35.8092	-78.7179	2014-06-16 03:16:13	2014-06-16 03:16:20	White-tailed Deer	Odocoileus virginianus	1	Prairie Ridge 2014 Spring	Small Forest	7	p1d3404
Prairie Ridge 5 2014 Spring	35.8092	-78.7179	2014-06-18 13:28:05	2014-06-18 13:28:06	Human, non staff	Homo sapiens	7	Prairie Ridge 2014 Spring	Small Forest	7	p1d3404
Prairie Ridge 5 2014 Spring	35.8092	-78.7179	2014-06-18 13:29:47	2014-06-18 13:30:19	Human, non staff	Homo sapiens	15	Prairie Ridge 2014 Spring	Small Forest	7	p1d3404
Prairie Ridge 5 2014 Spring	35.8092	-78.7179	2014-06-18 13:33:47	2014-06-18 13:34:03	Human, non staff	Homo sapiens	15	Prairie Ridge 2014 Spring	Small Forest	7	p1d3404
Prairie Ridge 5 2014 Spring	35.8092	-78.7179	2014-06-18 13:35:24	2014-06-18 13:35:25	Human, non staff	Homo sapiens	8	Prairie Ridge 2014 Spring	Small Forest	7	p1d3404
Prairie Ridge 5 2014 Spring	35.8092	-78.7179	2014-06-18 13:36:52	2014-06-18 13:37:41	Human, non staff	Homo sapiens	8	Prairie Ridge 2014 Spring	Small Forest	7	p1d3404
Prairie Ridge 5 2014 Spring	35.8092	-78.7179	2014-06-18 13:39:10	2014-06-18 13:39:11	Human, non staff	Homo sapiens	8	Prairie Ridge 2014 Spring	Small Forest	7	p1d3404
Prairie Ridge 5 2014 Spring	35.8092	-78.7179	2014-06-18 13:41:40	2014-06-18 13:42:16	Human, non staff	Homo sapiens	8	Prairie Ridge 2014 Spring	Small Forest	7	p1d3404
Prairie Ridge 5 2014 Spring	35.8092	-78.7179	2014-06-18 13:43:48	2014-06-18 13:45:14	Human, non staff	Homo sapiens	8	Prairie Ridge 2014 Spring	Small Forest	7	p1d3404
Prairie Ridge 5 2014 Spring	35.8092	-78.7179	2014-06-18 13:46:28	2014-06-18 13:49:05	Human, non staff	Homo sapiens	12	Prairie Ridge 2014 Spring	Small Forest	7	p1d3404
Prairie Ridge 5 2014 Spring	35.8092	-78.7179	2014-06-18 13:50:34	2014-06-18 13:52:49	Human, non staff	Homo sapiens	12	Prairie Ridge 2014 Spring	Small Forest	7	p1d3404
Prairie Ridge 5 2014 Spring	35.8092	-78.7179	2014-06-18 13:55:35	2014-06-18 13:56:51	Human, non staff	Homo sapiens	15	Prairie Ridge 2014 Spring	Small Forest	7	p1d3404
Prairie Ridge 5 2014 Spring	35.8092	-78.7179	2014-06-18 13:57:59	2014-06-18 13:58:00	Human, non staff	Homo sapiens	3	Prairie Ridge 2014 Spring	Small Forest	7	p1d3404
Prairie Ridge 5 2014 Spring	35.8092	-78.7179	2014-06-18 13:59:06	2014-06-18 13:59:07	Human, non staff	Homo sapiens	3	Prairie Ridge 2014 Spring	Small Forest	7	p1d3404
Prairie Ridge 5 2014 Spring	35.8092	-78.7179	2014-06-18 14:03:04	2014-06-18 14:03:05	Human, non staff	Homo sapiens	13	Prairie Ridge 2014 Spring	Small Forest	7	p1d3404
Prairie Ridge 5 2014 Spring	35.8092	-78.7179	2014-06-19 20:42:51	2014-06-19 20:42:52	Northern Raccoon	Procyon lotor	1	Prairie Ridge 2014 Spring	Small Forest	7	p1d3404
Prairie Ridge 5 2014 Spring	35.8092	-78.7179	2014-06-20 10:38:39	2014-06-20 10:39:49	Human, non staff	Homo sapiens	9	Prairie Ridge 2014 Spring	Small Forest	7	p1d3404
Prairie Ridge 5 2014 Spring	35.8092	-78.7179	2014-06-20 10:46:10	2014-06-20 10:47:38	Human, non staff	Homo sapiens	8	Prairie Ridge 2014 Spring	Small Forest	7	p1d3404
Prairie Ridge 5 2014 Spring	35.8092	-78.7179	2014-06-21 13:34:25	2014-06-21 13:39:36	Human, non staff	Homo sapiens	8	Prairie Ridge 2014 Spring	Small Forest	7	p1d3404
Prairie Ridge 5 2014 Spring	35.8092	-78.7179	2014-06-22 14:00:37	2014-06-22 14:01:03	Human, non staff	Homo sapiens	4	Prairie Ridge 2014 Spring	Small Forest	7	p1d3404
Prairie Ridge 5 2014 Spring	35.8092	-78.7179	2014-06-22 14:11:53	2014-06-22 14:12:42	Human, non staff	Homo sapiens	4	Prairie Ridge 2014 Spring	Small Forest	7	p1d3404
Prairie Ridge 5 2014 Spring	35.8092	-78.7179	2014-06-22 14:41:28	2014-06-22 14:53:49	Human, non staff	Homo sapiens	20	Prairie Ridge 2014 Spring	Small Forest	7	p1d3404
[truncated: 41,336 more rows]

## Sheet: Sandburg Comparison Sites
title	actual_lat	actual_long	CORRECTED_begin_date_time	CORRECTED_begin_date_time	cn	sn	count	sub_project_name	plot_name	detection_distance	deployment_id	sequence_id
South Mountains Gameland 1 50m off	35.5712	-81.7092	2012-11-04 11:36:00	2012-11-04 11:38:00	Camera Trapper	Camera Trapper	1	South Mountains Game Land	50m from Trail	16	p1d492	p1d492s1
South Mountains Gameland 1 50m off	35.5712	-81.7092	2012-11-04 11:36:00	2012-11-04 11:38:00	Calibration Photos	Calibration Photos	1	South Mountains Game Land	50m from Trail	16	p1d492	p1d492s1
South Mountains Gameland 1 50m off	35.5712	-81.7092	2012-11-04 23:00:00	2012-11-04 23:00:00	No Animal	No Animal	1	South Mountains Game Land	50m from Trail	16	p1d492	p1d492s2
South Mountains Gameland 1 50m off	35.5712	-81.7092	2012-11-05 11:00:00	2012-11-05 11:00:00	No Animal	No Animal	1	South Mountains Game Land	50m from Trail	16	p1d492	p1d492s3
South Mountains Gameland 1 50m off	35.5712	-81.7092	2012-11-05 23:00:00	2012-11-05 23:00:00	No Animal	No Animal	1	South Mountains Game Land	50m from Trail	16	p1d492	p1d492s4
South Mountains Gameland 1 50m off	35.5712	-81.7092	2012-11-06 11:00:00	2012-11-06 11:00:00	No Animal	No Animal	1	South Mountains Game Land	50m from Trail	16	p1d492	p1d492s5
South Mountains Gameland 1 50m off	35.5712	-81.7092	2012-11-06 23:00:00	2012-11-06 23:00:00	No Animal	No Animal	1	South Mountains Game Land	50m from Trail	16	p1d492	p1d492s6
South Mountains Gameland 1 50m off	35.5712	-81.7092	2012-11-07 11:00:00	2012-11-07 11:00:00	No Animal	No Animal	1	South Mountains Game Land	50m from Trail	16	p1d492	p1d492s7
South Mountains Gameland 1 50m off	35.5712	-81.7092	2012-11-07 23:00:00	2012-11-07 23:00:00	No Animal	No Animal	1	South Mountains Game Land	50m from Trail	16	p1d492	p1d492s8
South Mountains Gameland 1 50m off	35.5712	-81.7092	2012-11-08 11:00:00	2012-11-08 11:00:00	No Animal	No Animal	1	South Mountains Game Land	50m from Trail	16	p1d492	p1d492s9
South Mountains Gameland 1 50m off	35.5712	-81.7092	2012-11-08 17:01:00	2012-11-08 17:03:00	Eastern Gray Squirrel	Sciurus carolinensis	1	South Mountains Game Land	50m from Trail	16	p1d492	p1d492s10
South Mountains Gameland 1 50m off	35.5712	-81.7092	2012-11-08 23:00:00	2012-11-08 23:00:00	No Animal	No Animal	1	South Mountains Game Land	50m from Trail	16	p1d492	p1d492s11
South Mountains Gameland 1 50m off	35.5712	-81.7092	2012-11-09 11:00:00	2012-11-09 11:00:00	No Animal	No Animal	1	South Mountains Game Land	50m from Trail	16	p1d492	p1d492s12
South Mountains Gameland 1 50m off	35.5712	-81.7092	2012-11-09 23:00:00	2012-11-09 23:00:00	No Animal	No Animal	1	South Mountains Game Land	50m from Trail	16	p1d492	p1d492s13
South Mountains Gameland 1 50m off	35.5712	-81.7092	2012-11-10 11:00:00	2012-11-10 11:00:00	No Animal	No Animal	1	South Mountains Game Land	50m from Trail	16	p1d492	p1d492s14
South Mountains Gameland 1 50m off	35.5712	-81.7092	2012-11-10 23:00:00	2012-11-10 23:00:00	No Animal	No Animal	1	South Mountains Game Land	50m from Trail	16	p1d492	p1d492s15
South Mountains Gameland 1 50m off	35.5712	-81.7092	2012-11-11 11:00:00	2012-11-11 11:00:00	No Animal	No Animal	1	South Mountains Game Land	50m from Trail	16	p1d492	p1d492s16
South Mountains Gameland 1 50m off	35.5712	-81.7092	2012-11-11 23:00:00	2012-11-11 23:00:00	No Animal	No Animal	1	South Mountains Game Land	50m from Trail	16	p1d492	p1d492s18
South Mountains Gameland 1 50m off	35.5712	-81.7092	2012-11-12 11:00:00	2012-11-12 11:00:00	No Animal	No Animal	1	South Mountains Game Land	50m from Trail	16	p1d492	p1d492s19
South Mountains Gameland 1 50m off	35.5712	-81.7092	2012-11-12 23:00:00	2012-11-12 23:00:00	No Animal	No Animal	1	South Mountains Game Land	50m from Trail	16	p1d492	p1d492s20
South Mountains Gameland 1 50m off	35.5712	-81.7092	2012-11-13 07:44:00	2012-11-13 07:44:00	Eastern Gray Squirrel	Sciurus carolinensis	1	South Mountains Game Land	50m from Trail	16	p1d492	p1d492s21
South Mountains Gameland 1 50m off	35.5712	-81.7092	2012-11-13 07:45:00	2012-11-13 07:46:00	Eastern Gray Squirrel	Sciurus carolinensis	1	South Mountains Game Land	50m from Trail	16	p1d492	p1d492s22
South Mountains Gameland 1 50m off	35.5712	-81.7092	2012-11-13 11:00:00	2012-11-13 11:00:00	No Animal	No Animal	1	South Mountains Game Land	50m from Trail	16	p1d492	p1d492s23
South Mountains Gameland 1 50m off	35.5712	-81.7092	2012-11-13 23:00:00	2012-11-13 23:00:00	No Animal	No Animal	1	South Mountains Game Land	50m from Trail	16	p1d492	p1d492s24
South Mountains Gameland 1 50m off	35.5712	-81.7092	2012-11-14 11:00:00	2012-11-14 11:00:00	No Animal	No Animal	1	South Mountains Game Land	50m from Trail	16	p1d492	p1d492s25
South Mountains Gameland 1 50m off	35.5712	-81.7092	2012-11-14 23:00:00	2012-11-14 23:00:00	No Animal	No Animal	1	South Mountains Game Land	50m from Trail	16	p1d492	p1d492s26
South Mountains Gameland 1 50m off	35.5712	-81.7092	2012-11-15 11:00:00	2012-11-15 11:00:00	No Animal	No Animal	1	South Mountains Game Land	50m from Trail	16	p1d492	p1d492s27
South Mountains Gameland 1 50m off	35.5712	-81.7092	2012-11-15 23:00:00	2012-11-15 23:00:00	No Animal	No Animal	1	South Mountains Game Land	50m from Trail	16	p1d492	p1d492s28
South Mountains Gameland 1 50m off	35.5712	-81.7092	2012-11-16 09:55:00	2012-11-16 09:55:00	White-tailed Deer	Odocoileus virginianus	1	South Mountains Game Land	50m from Trail	16	p1d492	p1d492s29
South Mountains Gameland 1 50m off	35.5712	-81.7092	2012-11-16 09:56:00	2012-11-16 09:56:00	White-tailed Deer	Odocoileus virginianus	1	South Mountains Game Land	50m from Trail	16	p1d492	p1d492s30
South Mountains Gameland 1 50m off	35.5712	-81.7092	2012-11-16 11:00:00	2012-11-16 11:00:00	No Animal	No Animal	1	South Mountains Game Land	50m from Trail	16	p1d492	p1d492s31
South Mountains Gameland 1 50m off	35.5712	-81.7092	2012-11-16 23:00:00	2012-11-16 23:00:00	No Animal	No Animal	1	South Mountains Game Land	50m from Trail	16	p1d492	p1d492s32
South Mountains Gameland 1 50m off	35.5712	-81.7092	2012-11-17 03:30:00	2012-11-17 03:32:00	White-tailed Deer	Odocoileus virginianus	1	South Mountains Game Land	50m from Trail	16	p1d492	p1d492s33
South Mountains Gameland 1 50m off	35.5712	-81.7092	2012-11-17 11:00:00	2012-11-17 11:00:00	No Animal	No Animal	1	South Mountains Game Land	50m from Trail	16	p1d492	p1d492s34
South Mountains Gameland 1 50m off	35.5712	-81.7092	2012-11-17 23:00:00	2012-11-17 23:00:00	No Animal	No Animal	1	South Mountains Game Land	50m from Trail	16	p1d492	p1d492s35
South Mountains Gameland 1 50m off	35.5712	-81.7092	2012-11-18 11:00:00	2012-11-18 11:00:00	No Animal	No Animal	1	South Mountains Game Land	50m from Trail	16	p1d492	p1d492s36
South Mountains Gameland 1 50m off	35.5712	-81.7092	2012-11-18 23:00:00	2012-11-18 23:00:00	No Animal	No Animal	1	South Mountains Game Land	50m from Trail	16	p1d492	p1d492s37
South Mountains Gameland 1 50m off	35.5712	-81.7092	2012-11-19 11:00:00	2012-11-19 11:00:00	No Animal	No Animal	1	South Mountains Game Land	50m from Trail	16	p1d492	p1d492s38
South Mountains Gameland 1 50m off	35.5712	-81.7092	2012-11-19 23:00:00	2012-11-19 23:00:00	No Animal	No Animal	1	South Mountains Game Land	50m from Trail	16	p1d492	p1d492s39
South Mountains Gameland 1 50m off	35.5712	-81.7092	2012-11-20 11:00:00	2012-11-20 11:00:00	No Animal	No Animal	1	South Mountains Game Land	50m from Trail	16	p1d492	p1d492s40
South Mountains Gameland 1 50m off	35.5712	-81.7092	2012-11-20 23:00:00	2012-11-20 23:00:00	No Animal	No Animal	1	South Mountains Game Land	50m from Trail	16	p1d492	p1d492s41
South Mountains Gameland 1 50m off	35.5712	-81.7092	2012-11-21 11:00:00	2012-11-21 11:00:00	No Animal	No Animal	1	South Mountains Game Land	50m from Trail	16	p1d492	p1d492s42
South Mountains Gameland 1 50m off	35.5712	-81.7092	2012-11-21 23:00:00	2012-11-21 23:00:00	No Animal	No Animal	1	South Mountains Game Land	50m from Trail	16	p1d492	p1d492s43
South Mountains Gameland 1 50m off	35.5712	-81.7092	2012-11-22 11:00:00	2012-11-22 11:00:00	No Animal	No Animal	1	South Mountains Game Land	50m from Trail	16	p1d492	p1d492s44
South Mountains Gameland 1 50m off	35.5712	-81.7092	2012-11-22 23:00:00	2012-11-22 23:00:00	No Animal	No Animal	1	South Mountains Game Land	50m from Trail	16	p1d492	p1d492s45
South Mountains Gameland 1 50m off	35.5712	-81.7092	2012-11-23 11:00:00	2012-11-23 11:00:00	No Animal	No Animal	1	South Mountains Game Land	50m from Trail	16	p1d492	p1d492s46
South Mountains Gameland 1 50m off	35.5712	-81.7092	2012-11-23 23:00:00	2012-11-23 23:00:00	No Animal	No Animal	1	South Mountains Game Land	50m from Trail	16	p1d492	p1d492s47
South Mountains Gameland 1 50m off	35.5712	-81.7092	2012-11-24 11:00:00	2012-11-24 11:00:00	No Animal	No Animal	1	South Mountains Game Land	50m from Trail	16	p1d492	p1d492s48
South Mountains Gameland 1 50m off	35.5712	-81.7092	2012-11-24 13:37:00	2012-11-24 13:37:00	No Animal	No Animal	1	South Mountains Game Land	50m from Trail	16	p1d492	p1d492s49
South Mountains Gameland 1 50m off	35.5712	-81.7092	2012-11-24 23:00:00	2012-11-24 23:00:00	No Animal	No Animal	1	South Mountains Game Land	50m from Trail	16	p1d492	p1d492s50
South Mountains Gameland 1 50m off	35.5712	-81.7092	2012-11-25 09:25:00	2012-11-25 09:25:00	Camera Trapper	Camera Trapper	1	South Mountains Game Land	50m from Trail	16	p1d492	p1d492s51
South Mountains Gameland 10 200m off	35.5534	-81.7226	2012-11-25 16:24:00	2012-11-25 16:25:00	Calibration Photos	Calibration Photos	1	South Mountains Game Land	200m from Trail	10	p1d520	p1d520s1
South Mountains Gameland 10 200m off	35.5534	-81.7226	2012-11-25 23:00:00	2012-11-25 23:00:00	No Animal	No Animal	1	South Mountains Game Land	200m from Trail	10	p1d520	p1d520s2
South Mountains Gameland 10 200m off	35.5534	-81.7226	2012-11-26 07:20:00	2012-11-26 07:21:00	Unknown Bird	Unknown Bird	1	South Mountains Game Land	200m from Trail	10	p1d520	p1d520s3
South Mountains Gameland 10 200m off	35.5534	-81.7226	2012-11-26 11:00:00	2012-11-26 11:00:00	No Animal	No Animal	1	South Mountains Game Land	200m from Trail	10	p1d520	p1d520s4
South Mountains Gameland 10 200m off	35.5534	-81.7226	2012-11-26 23:00:00	2012-11-26 23:00:00	No Animal	No Animal	1	South Mountains Game Land	200m from Trail	10	p1d520	p1d520s5
South Mountains Gameland 10 200m off	35.5534	-81.7226	2012-11-27 11:00:00	2012-11-27 11:00:00	No Animal	No Animal	1	South Mountains Game Land	200m from Trail	10	p1d520	p1d520s6
South Mountains Gameland 10 200m off	35.5534	-81.7226	2012-11-27 23:00:00	2012-11-27 23:00:00	No Animal	No Animal	1	South Mountains Game Land	200m from Trail	10	p1d520	p1d520s7
South Mountains Gameland 10 200m off	35.5534	-81.7226	2012-11-28 11:00:00	2012-11-28 11:00:00	No Animal	No Animal	1	South Mountains Game Land	200m from Trail	10	p1d520	p1d520s8
South Mountains Gameland 10 200m off	35.5534	-81.7226	2012-11-28 23:00:00	2012-11-28 23:00:00	No Animal	No Animal	1	South Mountains Game Land	200m from Trail	10	p1d520	p1d520s9
South Mountains Gameland 10 200m off	35.5534	-81.7226	2012-11-29 11:00:00	2012-11-29 11:00:00	No Animal	No Animal	1	South Mountains Game Land	200m from Trail	10	p1d520	p1d520s10
South Mountains Gameland 10 200m off	35.5534	-81.7226	2012-11-29 23:00:00	2012-11-29 23:00:00	No Animal	No Animal	1	South Mountains Game Land	200m from Trail	10	p1d520	p1d520s11
South Mountains Gameland 10 200m off	35.5534	-81.7226	2012-11-30 08:16:00	2012-11-30 08:16:00	Eastern Gray Squirrel	Sciurus carolinensis	1	South Mountains Game Land	200m from Trail	10	p1d520	p1d520s12
South Mountains Gameland 10 200m off	35.5534	-81.7226	2012-11-30 11:00:00	2012-11-30 11:00:00	No Animal	No Animal	1	South Mountains Game Land	200m from Trail	10	p1d520	p1d520s13
South Mountains Gameland 10 200m off	35.5534	-81.7226	2012-11-30 23:00:00	2012-11-30 23:00:00	No Animal	No Animal	1	South Mountains Game Land	200m from Trail	10	p1d520	p1d520s14
South Mountains Gameland 10 200m off	35.5534	-81.7226	2012-12-01 11:00:00	2012-12-01 11:00:00	No Animal	No Animal	1	South Mountains Game Land	200m from Trail	10	p1d520	p1d520s15
South Mountains Gameland 10 200m off	35.5534	-81.7226	2012-12-01 23:00:00	2012-12-01 23:00:00	No Animal	No Animal	1	South Mountains Game Land	200m from Trail	10	p1d520	p1d520s16
South Mountains Gameland 10 200m off	35.5534	-81.7226	2012-12-02 11:00:00	2012-12-02 11:00:00	No Animal	No Animal	1	South Mountains Game Land	200m from Trail	10	p1d520	p1d520s17
South Mountains Gameland 10 200m off	35.5534	-81.7226	2012-12-02 23:00:00	2012-12-02 23:00:00	No Animal	No Animal	1	South Mountains Game Land	200m from Trail	10	p1d520	p1d520s18
South Mountains Gameland 10 200m off	35.5534	-81.7226	2012-12-03 11:00:00	2012-12-03 11:00:00	No Animal	No Animal	1	South Mountains Game Land	200m from Trail	10	p1d520	p1d520s19
South Mountains Gameland 10 200m off	35.5534	-81.7226	2012-12-03 23:00:00	2012-12-03 23:00:00	No Animal	No Animal	1	South Mountains Game Land	200m from Trail	10	p1d520	p1d520s20
South Mountains Gameland 10 200m off	35.5534	-81.7226	2012-12-04 11:00:00	2012-12-04 11:00:00	No Animal	No Animal	1	South Mountains Game Land	200m from Trail	10	p1d520	p1d520s21
South Mountains Gameland 10 200m off	35.5534	-81.7226	2012-12-04 23:00:00	2012-12-04 23:00:00	No Animal	No Animal	1	South Mountains Game Land	200m from Trail	10	p1d520	p1d520s22
South Mountains Gameland 10 200m off	35.5534	-81.7226	2012-12-05 07:28:00	2012-12-05 07:28:00	Eastern Gray Squirrel	Sciurus carolinensis	1	South Mountains Game Land	200m from Trail	10	p1d520	p1d520s23
South Mountains Gameland 10 200m off	35.5534	-81.7226	2012-12-05 11:00:00	2012-12-05 11:00:00	No Animal	No Animal	1	South Mountains Game Land	200m from Trail	10	p1d520	p1d520s24
South Mountains Gameland 10 200m off	35.5534	-81.7226	2012-12-05 23:00:00	2012-12-05 23:00:00	No Animal	No Animal	1	South Mountains Game Land	200m from Trail	10	p1d520	p1d520s25
South Mountains Gameland 10 200m off	35.5534	-81.7226	2012-12-06 11:00:00	2012-12-06 11:00:00	No Animal	No Animal	1	South Mountains Game Land	200m from Trail	10	p1d520	p1d520s26
South Mountains Gameland 10 200m off	35.5534	-81.7226	2012-12-06 23:00:00	2012-12-06 23:00:00	No Animal	No Animal	1	South Mountains Game Land	200m from Trail	10	p1d520	p1d520s27
South Mountains Gameland 10 200m off	35.5534	-81.7226	2012-12-07 11:00:00	2012-12-07 11:00:00	No Animal	No Animal	1	South Mountains Game Land	200m from Trail	10	p1d520	p1d520s28
South Mountains Gameland 10 200m off	35.5534	-81.7226	2012-12-07 13:02:00	2012-12-07 13:03:00	White-tailed Deer	Odocoileus virginianus	1	South Mountains Game Land	200m from Trail	10	p1d520	p1d520s29
South Mountains Gameland 10 200m off	35.5534	-81.7226	2012-12-07 23:00:00	2012-12-07 23:00:00	No Animal	No Animal	1	South Mountains Game Land	200m from Trail	10	p1d520	p1d520s30
South Mountains Gameland 10 200m off	35.5534	-81.7226	2012-12-08 11:00:00	2012-12-08 11:00:00	No Animal	No Animal	1	South Mountains Game Land	200m from Trail	10	p1d520	p1d520s31
South Mountains Gameland 10 200m off	35.5534	-81.7226	2012-12-08 23:00:00	2012-12-08 23:00:00	No Animal	No Animal	1	South Mountains Game Land	200m from Trail	10	p1d520	p1d520s32
South Mountains Gameland 10 200m off	35.5534	-81.7226	2012-12-09 09:28:00	2012-12-09 09:28:00	Eastern Gray Squirrel	Sciurus carolinensis	1	South Mountains Game Land	200m from Trail	10	p1d520	p1d520s33
South Mountains Gameland 10 200m off	35.5534	-81.7226	2012-12-09 11:00:00	2012-12-09 11:00:00	No Animal	No Animal	1	South Mountains Game Land	200m from Trail	10	p1d520	p1d520s34
South Mountains Gameland 10 200m off	35.5534	-81.7226	2012-12-09 23:00:00	2012-12-09 23:00:00	No Animal	No Animal	1	South Mountains Game Land	200m from Trail	10	p1d520	p1d520s35
South Mountains Gameland 10 200m off	35.5534	-81.7226	2012-12-10 04:57:00	2012-12-10 04:57:00	Northern Raccoon	Procyon lotor	1	South Mountains Game Land	200m from Trail	10	p1d520	p1d520s36
South Mountains Gameland 10 200m off	35.5534	-81.7226	2012-12-10 11:00:00	2012-12-10 11:00:00	No Animal	No Animal	1	South Mountains Game Land	200m from Trail	10	p1d520	p1d520s37
South Mountains Gameland 10 200m off	35.5534	-81.7226	2012-12-10 23:00:00	2012-12-10 23:00:00	No Animal	No Animal	1	South Mountains Game Land	200m from Trail	10	p1d520	p1d520s38
South Mountains Gameland 10 200m off	35.5534	-81.7226	2012-12-11 11:00:00	2012-12-11 11:00:00	No Animal	No Animal	1	South Mountains Game Land	200m from Trail	10	p1d520	p1d520s39
South Mountains Gameland 10 200m off	35.5534	-81.7226	2012-12-11 23:00:00	2012-12-11 23:00:00	No Animal	No Animal	1	South Mountains Game Land	200m from Trail	10	p1d520	p1d520s40
South Mountains Gameland 10 200m off	35.5534	-81.7226	2012-12-12 11:00:00	2012-12-12 11:00:00	No Animal	No Animal	1	South Mountains Game Land	200m from Trail	10	p1d520	p1d520s41
South Mountains Gameland 10 200m off	35.5534	-81.7226	2012-12-12 23:00:00	2012-12-12 23:00:00	No Animal	No Animal	1	South Mountains Game Land	200m from Trail	10	p1d520	p1d520s42
South Mountains Gameland 10 200m off	35.5534	-81.7226	2012-12-13 11:00:00	2012-12-13 11:00:00	No Animal	No Animal	1	South Mountains Game Land	200m from Trail	10	p1d520	p1d520s43
South Mountains Gameland 10 200m off	35.5534	-81.7226	2012-12-13 23:00:00	2012-12-13 23:00:00	No Animal	No Animal	1	South Mountains Game Land	200m from Trail	10	p1d520	p1d520s44
South Mountains Gameland 10 200m off	35.5534	-81.7226	2012-12-14 11:00:00	2012-12-14 11:00:00	No Animal	No Animal	1	South Mountains Game Land	200m from Trail	10	p1d520	p1d520s45
South Mountains Gameland 10 200m off	35.5534	-81.7226	2012-12-14 23:00:00	2012-12-14 23:00:00	No Animal	No Animal	1	South Mountains Game Land	200m from Trail	10	p1d520	p1d520s46
South Mountains Gameland 10 200m off	35.5534	-81.7226	2012-12-15 11:00:00	2012-12-15 11:00:00	No Animal	No Animal	1	South Mountains Game Land	200m from Trail	10	p1d520	p1d520s47
South Mountains Gameland 10 200m off	35.5534	-81.7226	2012-12-15 23:00:00	2012-12-15 23:00:00	No Animal	No Animal	1	South Mountains Game Land	200m from Trail	10	p1d520	p1d520s48
South Mountains Gameland 10 200m off	35.5534	-81.7226	2012-12-16 11:00:00	2012-12-16 11:00:00	No Animal	No Animal	1	South Mountains Game Land	200m from Trail	10	p1d520	p1d520s49
South Mountains Gameland 10 200m off	35.5534	-81.7226	2012-12-16 11:32:00	2012-12-16 11:32:00	White-tailed Deer	Odocoileus virginianus	1	South Mountains Game Land	200m from Trail	10	p1d520	p1d520s50
South Mountains Gameland 10 200m off	35.5534	-81.7226	2012-12-16 23:00:00	2012-12-16 23:00:00	No Animal	No Animal	1	South Mountains Game Land	200m from Trail	10	p1d520	p1d520s51
South Mountains Gameland 10 200m off	35.5534	-81.7226	2012-12-17 11:00:00	2012-12-17 11:00:00	No Animal	No Animal	1	South Mountains Game Land	200m from Trail	10	p1d520	p1d520s52
South Mountains Gameland 10 200m off	35.5534	-81.7226	2012-12-17 23:00:00	2012-12-17 23:00:00	No Animal	No Animal	1	South Mountains Game Land	200m from Trail	10	p1d520	p1d520s53
South Mountains Gameland 10 200m off	35.5534	-81.7226	2012-12-18 11:00:00	2012-12-18 11:00:00	No Animal	No Animal	1	South Mountains Game Land	200m from Trail	10	p1d520	p1d520s54
South Mountains Gameland 10 200m off	35.5534	-81.7226	2012-12-18 23:00:00	2012-12-18 23:00:00	No Animal	No Animal	1	South Mountains Game Land	200m from Trail	10	p1d520	p1d520s55
South Mountains Gameland 10 200m off	35.5534	-81.7226	2012-12-19 11:00:00	2012-12-19 11:00:00	No Animal	No Animal	1	South Mountains Game Land	200m from Trail	10	p1d520	p1d520s56
South Mountains Gameland 10 200m off	35.5534	-81.7226	2012-12-19 19:05:00	2012-12-19 19:05:00	Coyote	Canis latrans	2	South Mountains Game Land	200m from Trail	10	p1d520	p1d520s57
South Mountains Gameland 10 200m off	35.5534	-81.7226	2012-12-19 23:00:00	2012-12-19 23:00:00	No Animal	No Animal	1	South Mountains Game Land	200m from Trail	10	p1d520	p1d520s58
South Mountains Gameland 10 200m off	35.5534	-81.7226	2012-12-20 08:09:00	2012-12-20 08:09:00	Eastern Gray Squirrel	Sciurus carolinensis	1	South Mountains Game Land	200m from Trail	10	p1d520	p1d520s59
South Mountains Gameland 10 200m off	35.5534	-81.7226	2012-12-20 11:00:00	2012-12-20 11:00:00	No Animal	No Animal	1	South Mountains Game Land	200m from Trail	10	p1d520	p1d520s60
South Mountains Gameland 10 200m off	35.5534	-81.7226	2012-12-20 23:00:00	2012-12-20 23:00:00	No Animal	No Animal	1	South Mountains Game Land	200m from Trail	10	p1d520	p1d520s61
South Mountains Gameland 10 200m off	35.5534	-81.7226	2012-12-21 11:00:00	2012-12-21 11:00:00	No Animal	No Animal	1	South Mountains Game Land	200m from Trail	10	p1d520	p1d520s62
South Mountains Gameland 10 200m off	35.5534	-81.7226	2012-12-21 23:00:00	2012-12-21 23:00:00	No Animal	No Animal	1	South Mountains Game Land	200m from Trail	10	p1d520	p1d520s63
South Mountains Gameland 10 200m off	35.5534	-81.7226	2012-12-22 11:00:00	2012-12-22 11:00:00	No Animal	No Animal	1	South Mountains Game Land	200m from Trail	10	p1d520	p1d520s64
South Mountains Gameland 10 200m off	35.5534	-81.7226	2012-12-22 23:00:00	2012-12-22 23:00:00	No Animal	No Animal	1	South Mountains Game Land	200m from Trail	10	p1d520	p1d520s65
South Mountains Gameland 10 200m off	35.5534	-81.7226	2012-12-23 11:00:00	2012-12-23 11:00:00	No Animal	No Animal	1	South Mountains Game Land	200m from Trail	10	p1d520	p1d520s66
South Mountains Gameland 10 50m off	35.552	-81.7225	2012-11-25 23:00:00	2012-11-25 23:00:00	No Animal	No Animal	1	South Mountains Game Land	50m from Trail	10	p1d519	p1d519s1
South Mountains Gameland 10 50m off	35.552	-81.7225	2012-11-26 03:22:00	2012-11-26 03:23:00	Gray Fox	Urocyon cinereoargenteus	1	South Mountains Game Land	50m from Trail	10	p1d519	p1d519s2
South Mountains Gameland 10 50m off	35.552	-81.7225	2012-11-26 10:48:00	2012-11-26 10:49:00	Eastern Gray Squirrel	Sciurus carolinensis	1	South Mountains Game Land	50m from Trail	10	p1d519	p1d519s3
South Mountains Gameland 10 50m off	35.552	-81.7225	2012-11-26 11:00:00	2012-11-26 11:00:00	No Animal	No Animal	1	South Mountains Game Land	50m from Trail	10	p1d519	p1d519s4
South Mountains Gameland 10 50m off	35.552	-81.7225	2012-11-26 23:00:00	2012-11-26 23:00:00	No Animal	No Animal	1	South Mountains Game Land	50m from Trail	10	p1d519	p1d519s5
South Mountains Gameland 10 50m off	35.552	-81.7225	2012-11-27 11:00:00	2012-11-27 11:00:00	No Animal	No Animal	1	South Mountains Game Land	50m from Trail	10	p1d519	p1d519s6
South Mountains Gameland 10 50m off	35.552	-81.7225	2012-11-27 23:00:00	2012-11-27 23:00:00	No Animal	No Animal	1	South Mountains Game Land	50m from Trail	10	p1d519	p1d519s7
South Mountains Gameland 10 50m off	35.552	-81.7225	2012-11-28 11:00:00	2012-11-28 11:00:00	No Animal	No Animal	1	South Mountains Game Land	50m from Trail	10	p1d519	p1d519s8
South Mountains Gameland 10 50m off	35.552	-81.7225	2012-11-28 23:00:00	2012-11-28 23:00:00	No Animal	No Animal	1	South Mountains Game Land	50m from Trail	10	p1d519	p1d519s9
South Mountains Gameland 10 50m off	35.552	-81.7225	2012-11-29 11:00:00	2012-11-29 11:00:00	No Animal	No Animal	1	South Mountains Game Land	50m from Trail	10	p1d519	p1d519s10
South Mountains Gameland 10 50m off	35.552	-81.7225	2012-11-29 23:00:00	2012-11-29 23:00:00	No Animal	No Animal	1	South Mountains Game Land	50m from Trail	10	p1d519	p1d519s11
South Mountains Gameland 10 50m off	35.552	-81.7225	2012-11-30 10:41:00	2012-11-30 10:42:00	Eastern Gray Squirrel	Sciurus carolinensis	1	South Mountains Game Land	50m from Trail	10	p1d519	p1d519s12
South Mountains Gameland 10 50m off	35.552	-81.7225	2012-11-30 11:00:00	2012-11-30 11:00:00	No Animal	No Animal	1	South Mountains Game Land	50m from Trail	10	p1d519	p1d519s13
South Mountains Gameland 10 50m off	35.552	-81.7225	2012-11-30 14:02:00	2012-11-30 14:03:00	Human, non staff	Homo sapiens	1	South Mountains Game Land	50m from Trail	10	p1d519	p1d519s14
South Mountains Gameland 10 50m off	35.552	-81.7225	2012-11-30 23:00:00	2012-11-30 23:00:00	No Animal	No Animal	1	South Mountains Game Land	50m from Trail	10	p1d519	p1d519s15
South Mountains Gameland 10 50m off	35.552	-81.7225	2012-12-01 11:00:00	2012-12-01 11:00:00	No Animal	No Animal	1	South Mountains Game Land	50m from Trail	10	p1d519	p1d519s16
South Mountains Gameland 10 50m off	35.552	-81.7225	2012-12-01 11:56:00	2012-12-01 11:56:00	No Animal	No Animal	1	South Mountains Game Land	50m from Trail	10	p1d519	p1d519s17
South Mountains Gameland 10 50m off	35.552	-81.7225	2012-12-01 20:54:00	2012-12-01 20:54:00	Coyote	Canis latrans	1	South Mountains Game Land	50m from Trail	10	p1d519	p1d519s18
South Mountains Gameland 10 50m off	35.552	-81.7225	2012-12-01 23:00:00	2012-12-01 23:00:00	No Animal	No Animal	1	South Mountains Game Land	50m from Trail	10	p1d519	p1d519s19
South Mountains Gameland 10 50m off	35.552	-81.7225	2012-12-02 11:00:00	2012-12-02 11:00:00	No Animal	No Animal	1	South Mountains Game Land	50m from Trail	10	p1d519	p1d519s20
South Mountains Gameland 10 50m off	35.552	-81.7225	2012-12-02 23:00:00	2012-12-02 23:00:00	No Animal	No Animal	1	South Mountains Game Land	50m from Trail	10	p1d519	p1d519s21
South Mountains Gameland 10 50m off	35.552	-81.7225	2012-12-03 11:00:00	2012-12-03 11:00:00	No Animal	No Animal	1	South Mountains Game Land	50m from Trail	10	p1d519	p1d519s22
South Mountains Gameland 10 50m off	35.552	-81.7225	2012-12-03 23:00:00	2012-12-03 23:00:00	No Animal	No Animal	1	South Mountains Game Land	50m from Trail	10	p1d519	p1d519s23
South Mountains Gameland 10 50m off	35.552	-81.7225	2012-12-04 11:00:00	2012-12-04 11:00:00	No Animal	No Animal	1	South Mountains Game Land	50m from Trail	10	p1d519	p1d519s24
South Mountains Gameland 10 50m off	35.552	-81.7225	2012-12-04 23:00:00	2012-12-04 23:00:00	No Animal	No Animal	1	South Mountains Game Land	50m from Trail	10	p1d519	p1d519s25
South Mountains Gameland 10 50m off	35.552	-81.7225	2012-12-05 11:00:00	2012-12-05 11:00:00	No Animal	No Animal	1	South Mountains Game Land	50m from Trail	10	p1d519	p1d519s26
South Mountains Gameland 10 50m off	35.552	-81.7225	2012-12-05 23:00:00	2012-12-05 23:00:00	No Animal	No Animal	1	South Mountains Game Land	50m from Trail	10	p1d519	p1d519s27
South Mountains Gameland 10 50m off	35.552	-81.7225	2012-12-06 11:00:00	2012-12-06 11:00:00	No Animal	No Animal	1	South Mountains Game Land	50m from Trail	10	p1d519	p1d519s28
South Mountains Gameland 10 50m off	35.552	-81.7225	2012-12-06 23:00:00	2012-12-06 23:00:00	No Animal	No Animal	1	South Mountains Game Land	50m from Trail	10	p1d519	p1d519s29
South Mountains Gameland 10 50m off	35.552	-81.7225	2012-12-07 11:00:00	2012-12-07 11:00:00	No Animal	No Animal	1	South Mountains Game Land	50m from Trail	10	p1d519	p1d519s30
South Mountains Gameland 10 50m off	35.552	-81.7225	2012-12-07 23:00:00	2012-12-07 23:00:00	No Animal	No Animal	1	South Mountains Game Land	50m from Trail	10	p1d519	p1d519s31
South Mountains Gameland 10 50m off	35.552	-81.7225	2012-12-08 11:00:00	2012-12-08 11:00:00	No Animal	No Animal	1	South Mountains Game Land	50m from Trail	10	p1d519	p1d519s32
South Mountains Gameland 10 50m off	35.552	-81.7225	2012-12-08 23:00:00	2012-12-08 23:00:00	No Animal	No Animal	1	South Mountains Game Land	50m from Trail	10	p1d519	p1d519s33
South Mountains Gameland 10 50m off	35.552	-81.7225	2012-12-09 11:00:00	2012-12-09 11:00:00	No Animal	No Animal	1	South Mountains Game Land	50m from Trail	10	p1d519	p1d519s34
South Mountains Gameland 10 50m off	35.552	-81.7225	2012-12-09 23:00:00	2012-12-09 23:00:00	No Animal	No Animal	1	South Mountains Game Land	50m from Trail	10	p1d519	p1d519s35
South Mountains Gameland 10 50m off	35.552	-81.7225	2012-12-10 11:00:00	2012-12-10 11:00:00	No Animal	No Animal	1	South Mountains Game Land	50m from Trail	10	p1d519	p1d519s36
South Mountains Gameland 10 50m off	35.552	-81.7225	2012-12-10 23:00:00	2012-12-10 23:00:00	No Animal	No Animal	1	South Mountains Game Land	50m from Trail	10	p1d519	p1d519s37
South Mountains Gameland 10 50m off	35.552	-81.7225	2012-12-11 11:00:00	2012-12-11 11:00:00	No Animal	No Animal	1	South Mountains Game Land	50m from Trail	10	p1d519	p1d519s38
South Mountains Gameland 10 50m off	35.552	-81.7225	2012-12-11 23:00:00	2012-12-11 23:00:00	No Animal	No Animal	1	South Mountains Game Land	50m from Trail	10	p1d519	p1d519s39
South Mountains Gameland 10 50m off	35.552	-81.7225	2012-12-12 11:00:00	2012-12-12 11:00:00	No Animal	No Animal	1	South Mountains Game Land	50m from Trail	10	p1d519	p1d519s40
South Mountains Gameland 10 50m off	35.552	-81.7225	2012-12-12 23:00:00	2012-12-12 23:00:00	No Animal	No Animal	1	South Mountains Game Land	50m from Trail	10	p1d519	p1d519s41
South Mountains Gameland 10 50m off	35.552	-81.7225	2012-12-13 11:00:00	2012-12-13 11:00:00	No Animal	No Animal	1	South Mountains Game Land	50m from Trail	10	p1d519	p1d519s42
South Mountains Gameland 10 50m off	35.552	-81.7225	2012-12-13 23:00:00	2012-12-13 23:00:00	No Animal	No Animal	1	South Mountains Game Land	50m from Trail	10	p1d519	p1d519s43
South Mountains Gameland 10 50m off	35.552	-81.7225	2012-12-14 11:00:00	2012-12-14 11:00:00	No Animal	No Animal	1	South Mountains Game Land	50m from Trail	10	p1d519	p1d519s44
South Mountains Gameland 10 50m off	35.552	-81.7225	2012-12-14 12:23:00	2012-12-14 12:24:00	No Animal	No Animal	1	South Mountains Game Land	50m from Trail	10	p1d519	p1d519s45
South Mountains Gameland 10 50m off	35.552	-81.7225	2012-12-14 12:33:00	2012-12-14 12:33:00	Eastern Gray Squirrel	Sciurus carolinensis	1	South Mountains Game Land	50m from Trail	10	p1d519	p1d519s46
South Mountains Gameland 10 50m off	35.552	-81.7225	2012-12-14 23:00:00	2012-12-14 23:00:00	No Animal	No Animal	1	South Mountains Game Land	50m from Trail	10	p1d519	p1d519s47
South Mountains Gameland 10 50m off	35.552	-81.7225	2012-12-15 11:00:00	2012-12-15 11:00:00	No Animal	No Animal	1	South Mountains Game Land	50m from Trail	10	p1d519	p1d519s48
South Mountains Gameland 10 50m off	35.552	-81.7225	2012-12-15 23:00:00	2012-12-15 23:00:00	No Animal	No Animal	1	South Mountains Game Land	50m from Trail	10	p1d519	p1d519s49
South Mountains Gameland 10 50m off	35.552	-81.7225	2012-12-16 11:00:00	2012-12-16 11:00:00	No Animal	No Animal	1	South Mountains Game Land	50m from Trail	10	p1d519	p1d519s50
South Mountains Gameland 10 50m off	35.552	-81.7225	2012-12-16 23:00:00	2012-12-16 23:00:00	No Animal	No Animal	1	South Mountains Game Land	50m from Trail	10	p1d519	p1d519s51
South Mountains Gameland 10 50m off	35.552	-81.7225	2012-12-17 08:37:00	2012-12-17 08:37:00	No Animal	No Animal	1	South Mountains Game Land	50m from Trail	10	p1d519	p1d519s52
South Mountains Gameland 10 50m off	35.552	-81.7225	2012-12-17 11:00:00	2012-12-17 11:00:00	No Animal	No Animal	1	South Mountains Game Land	50m from Trail	10	p1d519	p1d519s53
South Mountains Gameland 10 50m off	35.552	-81.7225	2012-12-17 23:00:00	2012-12-17 23:00:00	No Animal	No Animal	1	South Mountains Game Land	50m from Trail	10	p1d519	p1d519s54
South Mountains Gameland 10 50m off	35.552	-81.7225	2012-12-18 11:00:00	2012-12-18 11:00:00	No Animal	No Animal	1	South Mountains Game Land	50m from Trail	10	p1d519	p1d519s55
South Mountains Gameland 10 50m off	35.552	-81.7225	2012-12-18 16:17:00	2012-12-18 16:17:00	No Animal	No Animal	1	South Mountains Game Land	50m from Trail	10	p1d519	p1d519s56
South Mountains Gameland 10 50m off	35.552	-81.7225	2012-12-18 23:00:00	2012-12-18 23:00:00	No Animal	No Animal	1	South Mountains Game Land	50m from Trail	10	p1d519	p1d519s57
South Mountains Gameland 10 50m off	35.552	-81.7225	2012-12-19 09:45:00	2012-12-19 09:46:00	White-tailed Deer	Odocoileus virginianus	2	South Mountains Game Land	50m from Trail	10	p1d519	p1d519s58
South Mountains Gameland 10 50m off	35.552	-81.7225	2012-12-19 11:00:00	2012-12-19 11:00:00	No Animal	No Animal	1	South Mountains Game Land	50m from Trail	10	p1d519	p1d519s59
South Mountains Gameland 10 50m off	35.552	-81.7225	2012-12-19 23:00:00	2012-12-19 23:00:00	No Animal	No Animal	1	South Mountains Game Land	50m from Trail	10	p1d519	p1d519s60
South Mountains Gameland 10 50m off	35.552	-81.7225	2012-12-20 11:00:00	2012-12-20 11:00:00	No Animal	No Animal	1	South Mountains Game Land	50m from Trail	10	p1d519	p1d519s61
South Mountains Gameland 10 50m off	35.552	-81.7225	2012-12-20 23:00:00	2012-12-20 23:00:00	No Animal	No Animal	1	South Mountains Game Land	50m from Trail	10	p1d519	p1d519s62
South Mountains Gameland 10 50m off	35.552	-81.7225	2012-12-21 11:00:00	2012-12-21 11:00:00	No Animal	No Animal	1	South Mountains Game Land	50m from Trail	10	p1d519	p1d519s63
South Mountains Gameland 10 50m off	35.552	-81.7225	2012-12-21 23:00:00	2012-12-21 23:00:00	No Animal	No Animal	1	South Mountains Game Land	50m from Trail	10	p1d519	p1d519s64
South Mountains Gameland 10 50m off	35.552	-81.7225	2012-12-22 11:00:00	2012-12-22 11:00:00	No Animal	No Animal	1	South Mountains Game Land	50m from Trail	10	p1d519	p1d519s65
South Mountains Gameland 10 50m off	35.552	-81.7225	2012-12-22 19:31:00	2012-12-22 19:31:00	Coyote	Canis latrans	1	South Mountains Game Land	50m from Trail	10	p1d519	p1d519s66
South Mountains Gameland 10 50m off	35.552	-81.7225	2012-12-22 20:43:00	2012-12-22 20:43:00	Coyote	Canis latrans	1	South Mountains Game Land	50m from Trail	10	p1d519	p1d519s67
South Mountains Gameland 10 50m off	35.552	-81.7225	2012-12-22 23:00:00	2012-12-22 23:00:00	No Animal	No Animal	1	South Mountains Game Land	50m from Trail	10	p1d519	p1d519s68
South Mountains Gameland 10 50m off	35.552	-81.7225	2012-12-23 11:00:00	2012-12-23 11:00:00	No Animal	No Animal	1	South Mountains Game Land	50m from Trail	10	p1d519	p1d519s69
South Mountains Gameland 10 50m off	35.552	-81.7225	2012-12-23 17:25:00	2012-12-23 17:25:00	Camera Trapper	Camera Trapper	1	South Mountains Game Land	50m from Trail	10	p1d519	p1d519s70
South Mountains Gameland 12 200m off	35.5545	-81.7329	2012-08-19 15:08:00	2012-08-19 15:09:00	Camera Trapper	Camera Trapper	3	South Mountains Game Land	200m from Trail	26	p1d526	p1d526s1
South Mountains Gameland 12 200m off	35.5545	-81.7329	2012-08-19 15:08:00	2012-08-19 15:09:00	Calibration Photos	Calibration Photos	1	South Mountains Game Land	200m from Trail	26	p1d526	p1d526s1
South Mountains Gameland 12 200m off	35.5545	-81.7329	2012-08-23 14:31:00	2012-08-23 14:34:00	Camera Trapper	Camera Trapper	1	South Mountains Game Land	200m from Trail	26	p1d526	p1d526s2
South Mountains Gameland 12 200m off	35.5545	-81.7329	2012-08-23 14:35:00	2012-08-23 14:38:00	Calibration Photos	Calibration Photos	1	South Mountains Game Land	200m from Trail	26	p1d526	p1d526s3
South Mountains Gameland 12 200m off	35.5545	-81.7329	2012-08-23 14:47:00	2012-08-23 14:48:00	No Animal	No Animal	1	South Mountains Game Land	200m from Trail	26	p1d526	p1d526s4
South Mountains Gameland 12 200m off	35.5545	-81.7329	2012-08-23 16:27:00	2012-08-23 16:28:00	Calibration Photos	Calibration Photos	1	South Mountains Game Land	200m from Trail	26	p1d526	p1d526s5
South Mountains Gameland 12 200m off	35.5545	-81.7329	2012-08-24	2012-08-24	No Animal	No Animal	1	South Mountains Game Land	200m from Trail	26	p1d526	p1d526s6
South Mountains Gameland 12 200m off	35.5545	-81.7329	2012-08-24 12:00:00	2012-08-24 12:00:00	No Animal	No Animal	1	South Mountains Game Land	200m from Trail	26	p1d526	p1d526s7
South Mountains Gameland 12 200m off	35.5545	-81.7329	2012-08-25	2012-08-25	No Animal	No Animal	1	South Mountains Game Land	200m from Trail	26	p1d526	p1d526s8
South Mountains Gameland 12 200m off	35.5545	-81.7329	2012-08-25 12:00:00	2012-08-25 12:00:00	No Animal	No Animal	1	South Mountains Game Land	200m from Trail	26	p1d526	p1d526s9
South Mountains Gameland 12 200m off	35.5545	-81.7329	2012-08-26	2012-08-26	No Animal	No Animal	1	South Mountains Game Land	200m from Trail	26	p1d526	p1d526s10
South Mountains Gameland 12 200m off	35.5545	-81.7329	2012-08-26 12:00:00	2012-08-26 12:00:00	No Animal	No Animal	1	South Mountains Game Land	200m from Trail	26	p1d526	p1d526s11
South Mountains Gameland 12 200m off	35.5545	-81.7329	2012-08-27	2012-08-27	No Animal	No Animal	1	South Mountains Game Land	200m from Trail	26	p1d526	p1d526s12
South Mountains Gameland 12 200m off	35.5545	-81.7329	2012-08-27 12:00:00	2012-08-27 12:00:00	No Animal	No Animal	1	South Mountains Game Land	200m from Trail	26	p1d526	p1d526s13
South Mountains Gameland 12 200m off	35.5545	-81.7329	2012-08-28	2012-08-28	No Animal	No Animal	1	South Mountains Game Land	200m from Trail	26	p1d526	p1d526s14
South Mountains Gameland 12 200m off	35.5545	-81.7329	2012-08-28 12:00:00	2012-08-28 12:00:00	No Animal	No Animal	1	South Mountains Game Land	200m from Trail	26	p1d526	p1d526s15
South Mountains Gameland 12 200m off	35.5545	-81.7329	2012-08-29	2012-08-29	No Animal	No Animal	1	South Mountains Game Land	200m from Trail	26	p1d526	p1d526s16
South Mountains Gameland 12 200m off	35.5545	-81.7329	2012-08-29 12:00:00	2012-08-29 12:00:00	No Animal	No Animal	1	South Mountains Game Land	200m from Trail	26	p1d526	p1d526s17
South Mountains Gameland 12 200m off	35.5545	-81.7329	2012-08-30	2012-08-30	No Animal	No Animal	1	South Mountains Game Land	200m from Trail	26	p1d526	p1d526s18
South Mountains Gameland 12 200m off	35.5545	-81.7329	2012-08-30 12:00:00	2012-08-30 12:00:00	No Animal	No Animal	1	South Mountains Game Land	200m from Trail	26	p1d526	p1d526s19
South Mountains Gameland 12 200m off	35.5545	-81.7329	2012-08-31	2012-09-01	No Animal	No Animal	1	South Mountains Game Land	200m from Trail	26	p1d526	p1d526s20
South Mountains Gameland 12 200m off	35.5545	-81.7329	2012-08-31 12:00:00	2012-09-01 12:00:00	No Animal	No Animal	1	South Mountains Game Land	200m from Trail	26	p1d526	p1d526s21
South Mountains Gameland 12 200m off	35.5545	-81.7329	2012-09-02	2012-09-02	No Animal	No Animal	1	South Mountains Game Land	200m from Trail	26	p1d526	p1d526s22
South Mountains Gameland 12 200m off	35.5545	-81.7329	2012-09-02 12:00:00	2012-09-02 12:00:00	No Animal	No Animal	1	South Mountains Game Land	200m from Trail	26	p1d526	p1d526s23
South Mountains Gameland 12 200m off	35.5545	-81.7329	2012-09-03	2012-09-03	No Animal	No Animal	1	South Mountains Game Land	200m from Trail	26	p1d526	p1d526s24
South Mountains Gameland 12 200m off	35.5545	-81.7329	2012-09-03 12:00:00	2012-09-03 12:00:00	No Animal	No Animal	1	South Mountains Game Land	200m from Trail	26	p1d526	p1d526s25
South Mountains Gameland 12 200m off	35.5545	-81.7329	2012-09-04	2012-09-04	No Animal	No Animal	1	South Mountains Game Land	200m from Trail	26	p1d526	p1d526s26
South Mountains Gameland 12 200m off	35.5545	-81.7329	2012-09-04 12:00:00	2012-09-04 12:00:00	No Animal	No Animal	1	South Mountains Game Land	200m from Trail	26	p1d526	p1d526s27
South Mountains Gameland 12 200m off	35.5545	-81.7329	2012-09-05	2012-09-05	No Animal	No Animal	1	South Mountains Game Land	200m from Trail	26	p1d526	p1d526s28
South Mountains Gameland 12 200m off	35.5545	-81.7329	2012-09-05 12:00:00	2012-09-05 12:00:00	No Animal	No Animal	1	South Mountains Game Land	200m from Trail	26	p1d526	p1d526s29
South Mountains Gameland 12 200m off	35.5545	-81.7329	2012-09-06	2012-09-06	No Animal	No Animal	1	South Mountains Game Land	200m from Trail	26	p1d526	p1d526s30
South Mountains Gameland 12 200m off	35.5545	-81.7329	2012-09-06 12:00:00	2012-09-06 12:00:00	No Animal	No Animal	1	South Mountains Game Land	200m from Trail	26	p1d526	p1d526s31
South Mountains Gameland 12 200m off	35.5545	-81.7329	2012-09-07	2012-09-07	No Animal	No Animal	1	South Mountains Game Land	200m from Trail	26	p1d526	p1d526s32
South Mountains Gameland 12 200m off	35.5545	-81.7329	2012-09-07 12:00:00	2012-09-07 12:00:00	No Animal	No Animal	1	South Mountains Game Land	200m from Trail	26	p1d526	p1d526s33
South Mountains Gameland 12 200m off	35.5545	-81.7329	2012-09-08	2012-09-08	No Animal	No Animal	1	South Mountains Game Land	200m from Trail	26	p1d526	p1d526s34
South Mountains Gameland 12 200m off	35.5545	-81.7329	2012-09-08 12:00:00	2012-09-08 12:00:00	No Animal	No Animal	1	South Mountains Game Land	200m from Trail	26	p1d526	p1d526s35
South Mountains Gameland 12 200m off	35.5545	-81.7329	2012-09-09	2012-09-09	No Animal	No Animal	1	South Mountains Game Land	200m from Trail	26	p1d526	p1d526s36
South Mountains Gameland 12 200m off	35.5545	-81.7329	2012-09-09 12:00:00	2012-09-09 12:00:00	No Animal	No Animal	1	South Mountains Game Land	200m from Trail	26	p1d526	p1d526s37
South Mountains Gameland 12 200m off	35.5545	-81.7329	2012-09-10	2012-09-10	No Animal	No Animal	1	South Mountains Game Land	200m from Trail	26	p1d526	p1d526s38
South Mountains Gameland 12 200m off	35.5545	-81.7329	2012-09-10 12:00:00	2012-09-10 12:00:00	No Animal	No Animal	1	South Mountains Game Land	200m from Trail	26	p1d526	p1d526s39
South Mountains Gameland 12 200m off	35.5545	-81.7329	2012-09-11	2012-09-11	No Animal	No Animal	1	South Mountains Game Land	200m from Trail	26	p1d526	p1d526s40
South Mountains Gameland 12 200m off	35.5545	-81.7329	2012-09-11 12:00:00	2012-09-11 12:00:00	No Animal	No Animal	1	South Mountains Game Land	200m from Trail	26	p1d526	p1d526s41
South Mountains Gameland 12 200m off	35.5545	-81.7329	2012-09-12	2012-09-12	No Animal	No Animal	1	South Mountains Game Land	200m from Trail	26	p1d526	p1d526s42
South Mountains Gameland 12 200m off	35.5545	-81.7329	2012-09-12 12:00:00	2012-09-12 12:00:00	No Animal	No Animal	1	South Mountains Game Land	200m from Trail	26	p1d526	p1d526s43
South Mountains Gameland 12 200m off	35.5545	-81.7329	2012-09-13	2012-09-13	No Animal	No Animal	1	South Mountains Game Land	200m from Trail	26	p1d526	p1d526s44
South Mountains Gameland 12 200m off	35.5545	-81.7329	2012-09-13 12:00:00	2012-09-13 12:00:00	No Animal	No Animal	1	South Mountains Game Land	200m from Trail	26	p1d526	p1d526s45
South Mountains Gameland 12 200m off	35.5545	-81.7329	2012-09-14	2012-09-14	No Animal	No Animal	1	South Mountains Game Land	200m from Trail	26	p1d526	p1d526s46
South Mountains Gameland 12 200m off	35.5545	-81.7329	2012-09-14 12:00:00	2012-09-14 12:00:00	No Animal	No Animal	1	South Mountains Game Land	200m from Trail	26	p1d526	p1d526s47
South Mountains Gameland 12 200m off	35.5545	-81.7329	2012-09-15	2012-09-15	No Animal	No Animal	1	South Mountains Game Land	200m from Trail	26	p1d526	p1d526s48
South Mountains Gameland 12 200m off	35.5545	-81.7329	2012-09-15 12:00:00	2012-09-15 12:00:00	No Animal	No Animal	1	South Mountains Game Land	200m from Trail	26	p1d526	p1d526s49
South Mountains Gameland 12 200m off	35.5545	-81.7329	2012-09-16	2012-09-16	No Animal	No Animal	1	South Mountains Game Land	200m from Trail	26	p1d526	p1d526s50
South Mountains Gameland 12 200m off	35.5545	-81.7329	2012-09-16 09:41:00	2012-09-16 09:42:00	Camera Trapper	Camera Trapper	2	South Mountains Game Land	200m from Trail	26	p1d526	p1d526s51
South Mountains Gameland 12 50m off	35.5543	-81.7309	2012-08-23 15:27:00	2012-08-23 15:28:00	Calibration Photos	Calibration Photos	1	South Mountains Game Land	50m from Trail	4	p1d525	p1d525s1
South Mountains Gameland 12 50m off	35.5543	-81.7309	2012-08-23 15:29:00	2012-08-23 15:35:00	Calibration Photos	Calibration Photos	1	South Mountains Game Land	50m from Trail	4	p1d525	p1d525s2
South Mountains Gameland 12 50m off	35.5543	-81.7309	2012-08-23 15:36:00	2012-08-23 15:41:00	Camera Trapper	Camera Trapper	1	South Mountains Game Land	50m from Trail	4	p1d525	p1d525s3
South Mountains Gameland 12 50m off	35.5543	-81.7309	2012-08-24	2012-08-24	No Animal	No Animal	1	South Mountains Game Land	50m from Trail	4	p1d525	p1d525s4
South Mountains Gameland 12 50m off	35.5543	-81.7309	2012-08-24 12:00:00	2012-08-24 12:00:00	No Animal	No Animal	1	South Mountains Game Land	50m from Trail	4	p1d525	p1d525s5
South Mountains Gameland 12 50m off	35.5543	-81.7309	2012-08-25	2012-08-25	No Animal	No Animal	1	South Mountains Game Land	50m from Trail	4	p1d525	p1d525s6
South Mountains Gameland 12 50m off	35.5543	-81.7309	2012-08-25 12:00:00	2012-08-25 12:00:00	No Animal	No Animal	1	South Mountains Game Land	50m from Trail	4	p1d525	p1d525s7
South Mountains Gameland 12 50m off	35.5543	-81.7309	2012-08-26	2012-08-26	No Animal	No Animal	1	South Mountains Game Land	50m from Trail	4	p1d525	p1d525s8
South Mountains Gameland 12 50m off	35.5543	-81.7309	2012-08-26 05:22:00	2012-08-26 05:22:00	Unknown Animal	Unknown Animal	1	South Mountains Game Land	50m from Trail	4	p1d525	p1d525s9
South Mountains Gameland 12 50m off	35.5543	-81.7309	2012-08-26 12:00:00	2012-08-26 12:00:00	No Animal	No Animal	1	South Mountains Game Land	50m from Trail	4	p1d525	p1d525s10
South Mountains Gameland 12 50m off	35.5543	-81.7309	2012-08-27	2012-08-27	No Animal	No Animal	1	South Mountains Game Land	50m from Trail	4	p1d525	p1d525s11
South Mountains Gameland 12 50m off	35.5543	-81.7309	2012-08-27 12:00:00	2012-08-27 12:00:00	No Animal	No Animal	1	South Mountains Game Land	50m from Trail	4	p1d525	p1d525s12
South Mountains Gameland 12 50m off	35.5543	-81.7309	2012-08-28	2012-08-28	No Animal	No Animal	1	South Mountains Game Land	50m from Trail	4	p1d525	p1d525s13
South Mountains Gameland 12 50m off	35.5543	-81.7309	2012-08-28 12:00:00	2012-08-28 12:00:00	No Animal	No Animal	1	South Mountains Game Land	50m from Trail	4	p1d525	p1d525s14
South Mountains Gameland 12 50m off	35.5543	-81.7309	2012-08-29	2012-08-29	No Animal	No Animal	1	South Mountains Game Land	50m from Trail	4	p1d525	p1d525s15
South Mountains Gameland 12 50m off	35.5543	-81.7309	2012-08-29 07:25:00	2012-08-29 07:27:00	Coyote	Canis latrans	1	South Mountains Game Land	50m from Trail	4	p1d525	p1d525s16
South Mountains Gameland 12 50m off	35.5543	-81.7309	2012-08-29 12:00:00	2012-08-29 12:00:00	No Animal	No Animal	1	South Mountains Game Land	50m from Trail	4	p1d525	p1d525s17
South Mountains Gameland 12 50m off	35.5543	-81.7309	2012-08-30	2012-08-30	No Animal	No Animal	1	South Mountains Game Land	50m from Trail	4	p1d525	p1d525s18
South Mountains Gameland 12 50m off	35.5543	-81.7309	2012-08-30 12:00:00	2012-08-30 12:00:00	No Animal	No Animal	1	South Mountains Game Land	50m from Trail	4	p1d525	p1d525s19
South Mountains Gameland 12 50m off	35.5543	-81.7309	2012-08-31	2012-09-01	No Animal	No Animal	1	South Mountains Game Land	50m from Trail	4	p1d525	p1d525s20
South Mountains Gameland 12 50m off	35.5543	-81.7309	2012-08-31 12:00:00	2012-09-01 12:00:00	No Animal	No Animal	1	South Mountains Game Land	50m from Trail	4	p1d525	p1d525s21
South Mountains Gameland 12 50m off	35.5543	-81.7309	2012-09-02	2012-09-02	No Animal	No Animal	1	South Mountains Game Land	50m from Trail	4	p1d525	p1d525s22
South Mountains Gameland 12 50m off	35.5543	-81.7309	2012-09-02 12:00:00	2012-09-02 12:00:00	No Animal	No Animal	1	South Mountains Game Land	50m from Trail	4	p1d525	p1d525s23
South Mountains Gameland 12 50m off	35.5543	-81.7309	2012-09-03	2012-09-03	No Animal	No Animal	1	South Mountains Game Land	50m from Trail	4	p1d525	p1d525s24
South Mountains Gameland 12 50m off	35.5543	-81.7309	2012-09-03 12:00:00	2012-09-03 12:00:00	No Animal	No Animal	1	South Mountains Game Land	50m from Trail	4	p1d525	p1d525s25
South Mountains Gameland 12 50m off	35.5543	-81.7309	2012-09-04	2012-09-04	No Animal	No Animal	1	South Mountains Game Land	50m from Trail	4	p1d525	p1d525s26
South Mountains Gameland 12 50m off	35.5543	-81.7309	2012-09-04 11:36:00	2012-09-04 11:36:00	White-tailed Deer	Odocoileus virginianus	1	South Mountains Game Land	50m from Trail	4	p1d525	p1d525s27
South Mountains Gameland 12 50m off	35.5543	-81.7309	2012-09-04 12:00:00	2012-09-04 12:00:00	No Animal	No Animal	1	South Mountains Game Land	50m from Trail	4	p1d525	p1d525s28
South Mountains Gameland 12 50m off	35.5543	-81.7309	2012-09-05	2012-09-05	No Animal	No Animal	1	South Mountains Game Land	50m from Trail	4	p1d525	p1d525s29
South Mountains Gameland 12 50m off	35.5543	-81.7309	2012-09-05 12:00:00	2012-09-05 12:00:00	No Animal	No Animal	1	South Mountains Game Land	50m from Trail	4	p1d525	p1d525s30
South Mountains Gameland 12 50m off	35.5543	-81.7309	2012-09-06	2012-09-06	No Animal	No Animal	1	South Mountains Game Land	50m from Trail	4	p1d525	p1d525s31
South Mountains Gameland 12 50m off	35.5543	-81.7309	2012-09-06 12:00:00	2012-09-06 12:00:00	No Animal	No Animal	1	South Mountains Game Land	50m from Trail	4	p1d525	p1d525s32
South Mountains Gameland 12 50m off	35.5543	-81.7309	2012-09-07	2012-09-07	No Animal	No Animal	1	South Mountains Game Land	50m from Trail	4	p1d525	p1d525s33
South Mountains Gameland 12 50m off	35.5543	-81.7309	2012-09-07 12:00:00	2012-09-07 12:00:00	No Animal	No Animal	1	South Mountains Game Land	50m from Trail	4	p1d525	p1d525s34
South Mountains Gameland 12 50m off	35.5543	-81.7309	2012-09-08	2012-09-08	No Animal	No Animal	1	South Mountains Game Land	50m from Trail	4	p1d525	p1d525s35
South Mountains Gameland 12 50m off	35.5543	-81.7309	2012-09-08 12:00:00	2012-09-08 12:00:00	No Animal	No Animal	1	South Mountains Game Land	50m from Trail	4	p1d525	p1d525s36
South Mountains Gameland 12 50m off	35.5543	-81.7309	2012-09-09	2012-09-09	No Animal	No Animal	1	South Mountains Game Land	50m from Trail	4	p1d525	p1d525s37
South Mountains Gameland 12 50m off	35.5543	-81.7309	2012-09-09 12:00:00	2012-09-09 12:00:00	No Animal	No Animal	1	South Mountains Game Land	50m from Trail	4	p1d525	p1d525s38
South Mountains Gameland 12 50m off	35.5543	-81.7309	2012-09-10	2012-09-10	No Animal	No Animal	1	South Mountains Game Land	50m from Trail	4	p1d525	p1d525s39
South Mountains Gameland 12 50m off	35.5543	-81.7309	2012-09-10 12:00:00	2012-09-10 12:00:00	No Animal	No Animal	1	South Mountains Game Land	50m from Trail	4	p1d525	p1d525s40
South Mountains Gameland 12 50m off	35.5543	-81.7309	2012-09-11	2012-09-11	No Animal	No Animal	1	South Mountains Game Land	50m from Trail	4	p1d525	p1d525s41
South Mountains Gameland 12 50m off	35.5543	-81.7309	2012-09-11 12:00:00	2012-09-11 12:00:00	No Animal	No Animal	1	South Mountains Game Land	50m from Trail	4	p1d525	p1d525s42
South Mountains Gameland 12 50m off	35.5543	-81.7309	2012-09-12	2012-09-12	No Animal	No Animal	1	South Mountains Game Land	50m from Trail	4	p1d525	p1d525s43
South Mountains Gameland 12 50m off	35.5543	-81.7309	2012-09-12 12:00:00	2012-09-12 12:00:00	No Animal	No Animal	1	South Mountains Game Land	50m from Trail	4	p1d525	p1d525s44
South Mountains Gameland 12 50m off	35.5543	-81.7309	2012-09-13	2012-09-13	No Animal	No Animal	1	South Mountains Game Land	50m from Trail	4	p1d525	p1d525s45
South Mountains Gameland 12 50m off	35.5543	-81.7309	2012-09-13 12:00:00	2012-09-13 12:00:00	No Animal	No Animal	1	South Mountains Game Land	50m from Trail	4	p1d525	p1d525s46
South Mountains Gameland 12 50m off	35.5543	-81.7309	2012-09-14	2012-09-14	No Animal	No Animal	1	South Mountains Game Land	50m from Trail	4	p1d525	p1d525s47
South Mountains Gameland 12 50m off	35.5543	-81.7309	2012-09-14 12:00:00	2012-09-14 12:00:00	No Animal	No Animal	1	South Mountains Game Land	50m from Trail	4	p1d525	p1d525s48
South Mountains Gameland 12 50m off	35.5543	-81.7309	2012-09-15	2012-09-15	No Animal	No Animal	1	South Mountains Game Land	50m from Trail	4	p1d525	p1d525s49
South Mountains Gameland 12 50m off	35.5543	-81.7309	2012-09-15 12:00:00	2012-09-15 12:00:00	No Animal	No Animal	1	South Mountains Game Land	50m from Trail	4	p1d525	p1d525s50
South Mountains Gameland 12 50m off	35.5543	-81.7309	2012-09-16	2012-09-16	No Animal	No Animal	1	South Mountains Game Land	50m from Trail	4	p1d525	p1d525s51
South Mountains Gameland 12 50m off	35.5543	-81.7309	2012-09-16 10:24:00	2012-09-16 10:24:00	Camera Trapper	Camera Trapper	1	South Mountains Game Land	50m from Trail	4	p1d525	p1d525s52
South Mountains Gameland 13 200m off	35.5519	-81.7337	2012-09-16 13:37:00	2012-09-16 13:38:00	Calibration Photos	Calibration Photos	1	South Mountains Game Land	200m from Trail	16	p1d529	p1d529s1
South Mountains Gameland 13 200m off	35.5519	-81.7337	2012-09-16 13:39:00	2012-09-16 13:41:00	Calibration Photos	Calibration Photos	1	South Mountains Game Land	200m from Trail	16	p1d529	p1d529s2
South Mountains Gameland 13 200m off	35.5519	-81.7337	2012-09-17	2012-09-17	No Animal	No Animal	1	South Mountains Game Land	200m from Trail	16	p1d529	p1d529s3
South Mountains Gameland 13 200m off	35.5519	-81.7337	2012-09-17 07:51:00	2012-09-17 07:51:00	Eastern Gray Squirrel	Sciurus carolinensis	1	South Mountains Game Land	200m from Trail	16	p1d529	p1d529s4
South Mountains Gameland 13 200m off	35.5519	-81.7337	2012-09-17 12:00:00	2012-09-17 12:00:00	No Animal	No Animal	1	South Mountains Game Land	200m from Trail	16	p1d529	p1d529s5
South Mountains Gameland 13 200m off	35.5519	-81.7337	2012-09-18	2012-09-18	No Animal	No Animal	1	South Mountains Game Land	200m from Trail	16	p1d529	p1d529s6
South Mountains Gameland 13 200m off	35.5519	-81.7337	2012-09-18 12:00:00	2012-09-18 12:00:00	No Animal	No Animal	1	South Mountains Game Land	200m from Trail	16	p1d529	p1d529s7
South Mountains Gameland 13 200m off	35.5519	-81.7337	2012-09-19	2012-09-19	No Animal	No Animal	1	South Mountains Game Land	200m from Trail	16	p1d529	p1d529s8
South Mountains Gameland 13 200m off	35.5519	-81.7337	2012-09-19 08:11:00	2012-09-19 08:11:00	Eastern Gray Squirrel	Sciurus carolinensis	1	South Mountains Game Land	200m from Trail	16	p1d529	p1d529s9
South Mountains Gameland 13 200m off	35.5519	-81.7337	2012-09-19 08:50:00	2012-09-19 08:50:00	Eastern Gray Squirrel	Sciurus carolinensis	1	South Mountains Game Land	200m from Trail	16	p1d529	p1d529s10
South Mountains Gameland 13 200m off	35.5519	-81.7337	2012-09-19 12:00:00	2012-09-19 12:00:00	No Animal	No Animal	1	South Mountains Game Land	200m from Trail	16	p1d529	p1d529s11
South Mountains Gameland 13 200m off	35.5519	-81.7337	2012-09-20	2012-09-20	No Animal	No Animal	1	South Mountains Game Land	200m from Trail	16	p1d529	p1d529s12
South Mountains Gameland 13 200m off	35.5519	-81.7337	2012-09-20 10:54:00	2012-09-20 10:54:00	Eastern Gray Squirrel	Sciurus carolinensis	1	South Mountains Game Land	200m from Trail	16	p1d529	p1d529s13
South Mountains Gameland 13 200m off	35.5519	-81.7337	2012-09-20 10:55:00	2012-09-20 10:56:00	Eastern Gray Squirrel	Sciurus carolinensis	1	South Mountains Game Land	200m from Trail	16	p1d529	p1d529s14
South Mountains Gameland 13 200m off	35.5519	-81.7337	2012-09-20 10:57:00	2012-09-20 10:58:00	Eastern Gray Squirrel	Sciurus carolinensis	1	South Mountains Game Land	200m from Trail	16	p1d529	p1d529s15
South Mountains Gameland 13 200m off	35.5519	-81.7337	2012-09-20 10:59:00	2012-09-20 11:00:00	Eastern Gray Squirrel	Sciurus carolinensis	1	South Mountains Game Land	200m from Trail	16	p1d529	p1d529s16
South Mountains Gameland 13 200m off	35.5519	-81.7337	2012-09-20 12:00:00	2012-09-20 12:00:00	No Animal	No Animal	1	South Mountains Game Land	200m from Trail	16	p1d529	p1d529s17
South Mountains Gameland 13 200m off	35.5519	-81.7337	2012-09-21	2012-09-21	No Animal	No Animal	1	South Mountains Game Land	200m from Trail	16	p1d529	p1d529s18
South Mountains Gameland 13 200m off	35.5519	-81.7337	2012-09-21 12:00:00	2012-09-21 12:00:00	No Animal	No Animal	1	South Mountains Game Land	200m from Trail	16	p1d529	p1d529s19
South Mountains Gameland 13 200m off	35.5519	-81.7337	2012-09-22	2012-09-22	No Animal	No Animal	1	South Mountains Game Land	200m from Trail	16	p1d529	p1d529s20
South Mountains Gameland 13 200m off	35.5519	-81.7337	2012-09-22 12:00:00	2012-09-22 12:00:00	No Animal	No Animal	1	South Mountains Game Land	200m from Trail	16	p1d529	p1d529s21
South Mountains Gameland 13 200m off	35.5519	-81.7337	2012-09-23	2012-09-23	No Animal	No Animal	1	South Mountains Game Land	200m from Trail	16	p1d529	p1d529s22
South Mountains Gameland 13 200m off	35.5519	-81.7337	2012-09-23 12:00:00	2012-09-23 12:00:00	No Animal	No Animal	1	South Mountains Game Land	200m from Trail	16	p1d529	p1d529s23
South Mountains Gameland 13 200m off	35.5519	-81.7337	2012-09-24	2012-09-24	No Animal	No Animal	1	South Mountains Game Land	200m from Trail	16	p1d529	p1d529s24
South Mountains Gameland 13 200m off	35.5519	-81.7337	2012-09-24 12:00:00	2012-09-24 12:00:00	No Animal	No Animal	1	South Mountains Game Land	200m from Trail	16	p1d529	p1d529s25
South Mountains Gameland 13 200m off	35.5519	-81.7337	2012-09-25	2012-09-25	No Animal	No Animal	1	South Mountains Game Land	200m from Trail	16	p1d529	p1d529s26
South Mountains Gameland 13 200m off	35.5519	-81.7337	2012-09-25 12:00:00	2012-09-25 12:00:00	No Animal	No Animal	1	South Mountains Game Land	200m from Trail	16	p1d529	p1d529s27
South Mountains Gameland 13 200m off	35.5519	-81.7337	2012-09-25 17:53:00	2012-09-25 17:53:00	Eastern Gray Squirrel	Sciurus carolinensis	1	South Mountains Game Land	200m from Trail	16	p1d529	p1d529s28
South Mountains Gameland 13 200m off	35.5519	-81.7337	2012-09-26	2012-09-26	No Animal	No Animal	1	South Mountains Game Land	200m from Trail	16	p1d529	p1d529s29
South Mountains Gameland 13 200m off	35.5519	-81.7337	2012-09-26 11:54:00	2012-09-26 11:54:00	Coyote	Canis latrans	1	South Mountains Game Land	200m from Trail	16	p1d529	p1d529s30
South Mountains Gameland 13 200m off	35.5519	-81.7337	2012-09-26 12:00:00	2012-09-26 12:00:00	No Animal	No Animal	1	South Mountains Game Land	200m from Trail	16	p1d529	p1d529s31
South Mountains Gameland 13 200m off	35.5519	-81.7337	2012-09-27	2012-09-27	No Animal	No Animal	1	South Mountains Game Land	200m from Trail	16	p1d529	p1d529s32
South Mountains Gameland 13 200m off	35.5519	-81.7337	2012-09-27 12:00:00	2012-09-27 12:00:00	No Animal	No Animal	1	South Mountains Game Land	200m from Trail	16	p1d529	p1d529s33
South Mountains Gameland 13 200m off	35.5519	-81.7337	2012-09-28	2012-09-28	No Animal	No Animal	1	South Mountains Game Land	200m from Trail	16	p1d529	p1d529s34
South Mountains Gameland 13 200m off	35.5519	-81.7337	2012-09-28 12:00:00	2012-09-28 12:00:00	No Animal	No Animal	1	South Mountains Game Land	200m from Trail	16	p1d529	p1d529s35
South Mountains Gameland 13 200m off	35.5519	-81.7337	2012-09-29	2012-09-29	No Animal	No Animal	1	South Mountains Game Land	200m from Trail	16	p1d529	p1d529s36
South Mountains Gameland 13 200m off	35.5519	-81.7337	2012-09-29 08:53:00	2012-09-29 08:54:00	Eastern Gray Squirrel	Sciurus carolinensis	1	South Mountains Game Land	200m from Trail	16	p1d529	p1d529s37
South Mountains Gameland 13 200m off	35.5519	-81.7337	2012-09-29 12:00:00	2012-09-29 12:00:00	No Animal	No Animal	1	South Mountains Game Land	200m from Trail	16	p1d529	p1d529s38
South Mountains Gameland 13 200m off	35.5519	-81.7337	2012-09-30	2012-09-30	No Animal	No Animal	1	South Mountains Game Land	200m from Trail	16	p1d529	p1d529s39
South Mountains Gameland 13 200m off	35.5519	-81.7337	2012-09-30 12:00:00	2012-09-30 12:00:00	No Animal	No Animal	1	South Mountains Game Land	200m from Trail	16	p1d529	p1d529s40
South Mountains Gameland 13 200m off	35.5519	-81.7337	2012-10-01	2012-10-01	No Animal	No Animal	1	South Mountains Game Land	200m from Trail	16	p1d529	p1d529s41
South Mountains Gameland 13 200m off	35.5519	-81.7337	2012-10-01 12:00:00	2012-10-01 12:00:00	No Animal	No Animal	1	South Mountains Game Land	200m from Trail	16	p1d529	p1d529s42
South Mountains Gameland 13 200m off	35.5519	-81.7337	2012-10-01 12:42:00	2012-10-01 12:42:00	Unknown Animal	Unknown Animal	1	South Mountains Game Land	200m from Trail	16	p1d529	p1d529s43
South Mountains Gameland 13 200m off	35.5519	-81.7337	2012-10-01 12:46:00	2012-10-01 12:46:00	Eastern Gray Squirrel	Sciurus carolinensis	1	South Mountains Game Land	200m from Trail	16	p1d529	p1d529s44
South Mountains Gameland 13 200m off	35.5519	-81.7337	2012-10-01 12:47:00	2012-10-01 12:47:00	Eastern Gray Squirrel	Sciurus carolinensis	1	South Mountains Game Land	200m from Trail	16	p1d529	p1d529s45
South Mountains Gameland 13 200m off	35.5519	-81.7337	2012-10-02	2012-10-02	No Animal	No Animal	1	South Mountains Game Land	200m from Trail	16	p1d529	p1d529s46
South Mountains Gameland 13 200m off	35.5519	-81.7337	2012-10-02 12:00:00	2012-10-02 12:00:00	No Animal	No Animal	1	South Mountains Game Land	200m from Trail	16	p1d529	p1d529s47
South Mountains Gameland 13 200m off	35.5519	-81.7337	2012-10-03	2012-10-03	No Animal	No Animal	1	South Mountains Game Land	200m from Trail	16	p1d529	p1d529s48
[truncated: 10,143 more rows]

## Sheet: Prairie Ridge Comparison Sites
title	actual_lat	actual_long	CORRECTED_begin_date_time	CORRECTED_begin_date_time	cn	sn	count	sub_project_name	plot_name	detection_distance	deployment_id	sequence_id
[truncated: 8,719 more rows]

[truncated: 2 more sheets: Control Survey, PR Survey]
